# Supplementary material for: Transcriptional analysis of South African cassava mosaic virus-infected susceptible and tolerant landraces of cassava highlights differences in resistance, basal defense and cell wall associated genes during infection
Source: BMC Genomics. 2014 Nov 20;15:1006. doi: 10.1186/1471-2164-15-1006 (PMC4253015; doi:10.1186/1471-2164-15-1006)
Supplement: Supplementary file 2 — Additional file 2: Manihot esculenta − 147- annotated transcriptome_genes. (XLSX 2 MB) [file 12864_2014_6706_MOESM2_ESM.xlsx]

## Sheet: Mesculenta_147_genes
Additional file 2: Annotation file available on phytozome
Cassava phytozome transcript ID	Pfam accession	PANTHER Accession	KOG Accession	KEGG entry	KEGG Orthology	AGI Arabidopsis	Common Abbreviation	Annotation
cassava4.1_000001m	PF02207,PF00569	PTHR21725	KOG1776	6.3.2.19	K10691	AT3G02260.1	ASA1,BIG,CRM1,DOC1,LPR1,TIR3,UMB1	auxin transport protein (BIG)
cassava4.1_000002m	PF02207,PF00569	PTHR21725				AT3G02260.1	ASA1,BIG,CRM1,DOC1,LPR1,TIR3,UMB1	auxin transport protein (BIG)
cassava4.1_000003m	PF06012,PF06025,PF00627,PF02809,PF00632	PTHR11254	KOG0939	6.3.2.19	K10592	AT1G55860.2	UPL1	ubiquitin-protein ligase 1
cassava4.1_000004m	PF06012,PF06025,PF00627,PF02809,PF00632	PTHR11254	KOG0939	6.3.2.19	K10592	AT1G55860.2	UPL1	ubiquitin-protein ligase 1
cassava4.1_000005m	PF02985,PF02259,PF00454,PF02260	PTHR11139	KOG0889		K08874	AT2G17930.1		Phosphatidylinositol 3- and 4-kinase family protein with FAT domain
cassava4.1_000006m	PF06012,PF02985,PF06025,PF00627,PF02809,PF00632	PTHR11254	KOG0939			AT1G70320.1	UPL2	ubiquitin-protein ligase 2
cassava4.1_000007m	PF06012,PF02985,PF06025,PF00627,PF02809,PF00632	PTHR11254	KOG0939			AT1G70320.1	UPL2	ubiquitin-protein ligase 2
cassava4.1_000008m	PF02138,PF00400	PTHR13743	KOG1788			AT1G03060.1	SPI	Beige/BEACH domain ;WD domain, G-beta repeat protein
cassava4.1_000009m	PF04851,PF00176,PF00271	PTHR10799	KOG0386			AT2G28290.1	CHR3,SYD	P-loop containing nucleoside triphosphate hydrolases superfamily protein
cassava4.1_000010m	PF02138,PF00400	PTHR13743	KOG1787			AT2G45540.1		WD-40 repeat family protein / beige-related
cassava4.1_000011m	PF06012,PF02985,PF06025,PF00627,PF02809,PF00632	PTHR11254	KOG0939			AT1G70320.1	UPL2	ubiquitin-protein ligase 2
cassava4.1_000012m	PF06012,PF02985,PF06025,PF00627,PF02809,PF00632	PTHR11254	KOG0939			AT1G70320.1	UPL2	ubiquitin-protein ligase 2
cassava4.1_000013m	PF06650	PTHR16166				AT5G24740.1		Protein of unknown function (DUF1162)
cassava4.1_000014m						AT5G23110.1		Zinc finger, C3HC4 type (RING finger) family protein
cassava4.1_000015m	PF02985,PF07539	PTHR17695	KOG1823			AT4G30990.1		ARM repeat superfamily protein
cassava4.1_000016m	PF07197,PF04508		KOG4674			AT4G31570.1
cassava4.1_000017m	PF10347,PF10351	PTHR15678	KOG1910			AT1G58250.1	SAB	Golgi-body localisation protein domain ;RNA pol II promoter Fmp27 protein domain
cassava4.1_000018m	PF11707		KOG1791			AT4G27010.1
cassava4.1_000019m	PF02985,PF12074,PF03130,PF00514	PTHR23346	KOG1242			AT1G64790.1	ILA	ILITYHIA
cassava4.1_000020m	PF02985,PF00454,PF02260	PTHR11139	KOG0892	2.7.11.1	K04728	AT3G48190.1	ATATM,ATM	ataxia-telangiectasia mutated
cassava4.1_000021m	PF00400	PTHR13950	KOG1064			AT2G46560.1		transducin family protein / WD-40 repeat family protein
cassava4.1_000022m			KOG0796			AT3G50370.1
cassava4.1_000023m	PF00931,PF00560		KOG4658			AT4G27190.1		NB-ARC domain-containing disease resistance protein
cassava4.1_000024m			KOG0796			AT3G50370.1
cassava4.1_000025m	PF04054	PTHR13162			K12604	AT1G02080.2		transcription regulators
cassava4.1_000026m	PF04054	PTHR13162			K12604	AT1G02080.2		transcription regulators
cassava4.1_000027m		PTHR13650	KOG1884			AT4G39420.2
cassava4.1_000028m	PF04054	PTHR13162			K12604	AT1G02080.2		transcription regulators
cassava4.1_000029m	PF08082,PF08083,PF10598,PF10597,PF10596,PF12134,PF01398,PF08084	PTHR11140	KOG1795		K12856	AT1G80070.1	EMB14,EMB177,EMB33,SUS2	Pre-mRNA-processing-splicing factor
cassava4.1_000030m	PF08082,PF08083,PF10598,PF10597,PF10596,PF12134,PF01398,PF08084	PTHR11140	KOG1795		K12856	AT1G80070.1	EMB14,EMB177,EMB33,SUS2	Pre-mRNA-processing-splicing factor
cassava4.1_000031m	PF00289,PF02786,PF02785,PF00364,PF08326,PF01039	PTHR18866	KOG0368	6.3.4.14,6.4.1.2	K11262	AT1G36160.2	ACC1,AT-ACC1,EMB22,GK,PAS3	acetyl-CoA carboxylase 1
cassava4.1_000032m	PF08314		KOG1797			AT5G24350.1
cassava4.1_000033m	PF00289,PF02786,PF02785,PF00364,PF08326,PF01039	PTHR18866	KOG0368	6.3.4.14,6.4.1.2	K11262	AT1G36160.1	ACC1,AT-ACC1,EMB22,GK,PAS3	acetyl-CoA carboxylase 1
cassava4.1_000034m	PF09497		KOG4522			AT4G00450.1	CCT,CRP	RNA polymerase II transcription mediators
cassava4.1_000035m	PF08880,PF00176,PF00271,PF00439	PTHR10799	KOG0386			AT2G46020.2	ATBRM,BRM,CHA2,CHR2	transcription regulatory protein SNF2, putative
cassava4.1_000036m	PF08880,PF00176,PF00271,PF00439	PTHR10799	KOG0386			AT2G46020.2	ATBRM,BRM,CHA2,CHR2	transcription regulatory protein SNF2, putative
cassava4.1_000037m	PF08880,PF00176,PF00271,PF00439	PTHR10799	KOG0386			AT2G46020.2	ATBRM,BRM,CHA2,CHR2	transcription regulatory protein SNF2, putative
cassava4.1_000038m	PF00310,PF04898,PF01645,PF01493,PF07992	PTHR11938	KOG0399	1.4.1.13,1.4.1.14	K00264	AT5G53460.1	GLT1	NADH-dependent glutamate synthase 1
cassava4.1_000039m	PF00310,PF04898,PF01645,PF01493,PF07992	PTHR11938	KOG0399	1.4.1.13,1.4.1.14	K00264	AT5G53460.3	GLT1	NADH-dependent glutamate synthase 1
cassava4.1_000040m	PF00310,PF04898,PF01645,PF01493,PF07992,PF00070	PTHR11938	KOG0399	1.4.1.13,1.4.1.14	K00264	AT5G53460.2	GLT1	NADH-dependent glutamate synthase 1
cassava4.1_000041m	PF00289,PF02786,PF02785,PF00364,PF08326,PF01039	PTHR18866	KOG0368			AT1G36160.2	ACC1,AT-ACC1,EMB22,GK,PAS3	acetyl-CoA carboxylase 1
cassava4.1_000042m						AT4G13750.1	NOV	Histidine kinase-, DNA gyrase B-, and HSP90-like ATPase family protein
cassava4.1_000043m	PF00856,PF07496	PTHR22884				AT1G77300.1	ASHH2,CCR1,EFS,SDG8	histone methyltransferases(H3-K4 specific);histone methyltransferases(H3-K36 specific)
cassava4.1_000044m	PF10350,PF02985	PTHR14387:SF4	KOG1810			AT3G55160.1
cassava4.1_000045m	PF00648,PF01067	PTHR10183	KOG0045			AT1G55350.3	ATDEK1,DEK1,EMB1275,EMB80	calpain-type cysteine protease family
cassava4.1_000046m	PF03568	PTHR12792	KOG1849	3.4.22.49	K02365	AT4G22970.1	AESP,ESP,RSW4	homolog of separase
cassava4.1_000047m		PTHR12295	KOG1825			AT5G15680.1		ARM repeat superfamily protein
cassava4.1_000048m	PF00514,PF02985,PF03130,PF00168					AT2G22125.1	CSI1	binding
cassava4.1_000049m	PF05641					AT4G17330.1	ATG2484-1,G2484-1	G2484-1 protein
cassava4.1_000050m	PF12397,PF08146	PTHR13457	KOG1837		K14550	AT3G06530.2		ARM repeat superfamily protein
cassava4.1_000051m	PF10441					AT4G30150.1
cassava4.1_000052m	PF00514,PF02985,PF03130,PF00168					AT2G22125.1	CSI1	binding
cassava4.1_000053m	PF00514,PF02985,PF00168	PTHR23315				AT1G77460.1		Armadillo/beta-catenin-like repeat ; C2 calcium/lipid-binding domain (CaLB) protein
cassava4.1_000054m	PF12397,PF08146	PTHR13457	KOG1837		K14550	AT3G06530.2		ARM repeat superfamily protein
cassava4.1_000055m	PF05641					AT4G17330.1	ATG2484-1,G2484-1	G2484-1 protein
cassava4.1_000056m		PTHR23185	KOG4822			AT3G05680.1	EMB2016	embryo defective 2016
cassava4.1_000057m	PF12166	PTHR13167	KOG1893			AT2G48060.1
cassava4.1_000058m	PF00560		KOG1947			AT4G27220.1		NB-ARC domain-containing disease resistance protein
cassava4.1_000059m		PTHR10887	KOG1801			AT1G16800.1		P-loop containing nucleoside triphosphate hydrolases superfamily protein
cassava4.1_000060m	PF07649,PF00628,PF01429,PF05964,PF05965,PF00439	PTHR14140				AT3G01460.1	ATMBD9,MBD9	methyl-CPG-binding domain 9
cassava4.1_000061m	PF00310,PF04898,PF01645,PF01493	PTHR11938	KOG0399			AT5G53460.1	GLT1	NADH-dependent glutamate synthase 1
cassava4.1_000062m	PF02370					AT1G22060.1
cassava4.1_000063m	PF02985	PTHR12609	KOG1820			AT2G35630.1	GEM1,MOR1	ARM repeat superfamily protein
cassava4.1_000064m	PF00613,PF00454	PTHR10048	KOG0902	2.7.1.67	K00888	AT1G49340.2	ATPI4K ALPHA	Phosphatidylinositol 3- and 4-kinase family protein
cassava4.1_000065m	PF07529		KOG0010			AT3G24870.1		Helicase/SANT-associated, DNA binding protein
cassava4.1_000066m	PF04433,PF01593	PTHR10742	KOG0029			AT4G16310.1	LDL3	LSD1-like 3
cassava4.1_000067m	PF07529					AT3G24870.1		Helicase/SANT-associated, DNA binding protein
cassava4.1_000068m	PF04851,PF00270,PF00271,PF03368,PF00035,PF02170,PF00636	PTHR14950	KOG0701	3.1.26.-	K11592	AT1G01040.1	ASU1,ATDCL1,CAF,DCL1,EMB60,EMB76,SIN1,SUS1	dicer-like 1
cassava4.1_000069m	PF02985,PF08064,PF07719,PF02259,PF00454,PF02260	PTHR11139	KOG0890	2.7.11.1	K06640	AT5G40820.1	ATATR,ATR,ATRAD3	Ataxia telangiectasia-mutated and RAD3-related
cassava4.1_000070m	PF09333	PTHR13190	KOG2993			AT3G19190.1	ATATG2,ATG2	autophagy 2
cassava4.1_000071m	PF00400	PTHR12616				AT4G00800.1		transducin family protein / WD-40 repeat family protein
cassava4.1_000072m	PF02791,PF00628	PTHR22664				AT5G12400.1		DNA binding;zinc ion binding;DNA binding
cassava4.1_000073m	PF02791,PF00628	PTHR22664	KOG1473			AT5G12400.1		DNA binding;zinc ion binding;DNA binding
cassava4.1_000074m	PF08513	PTHR13129	KOG1832		K11789	AT4G31160.1	DCAF1	DDB1-CUL4 associated factor 1
cassava4.1_000075m	PF07719	PTHR15502				AT4G32820.1		Tetratricopeptide repeat (TPR)-like superfamily protein
cassava4.1_000076m	PF02985,PF12054,PF00176,PF00271	PTHR10799	KOG0392			AT3G54280.1	ATBTAF1,BTAF1,CHA16,CHR16,RGD3	DNA binding;ATP binding;nucleic acid binding;binding;helicases;ATP binding;DNA binding;helicases
cassava4.1_000077m			KOG3190
cassava4.1_000078m	PF01593	PTHR10742	KOG0029			AT4G16310.1	LDL3	LSD1-like 3
cassava4.1_000079m	PF00136	PTHR10322	KOG0968	2.7.7.7	K02350	AT1G67500.1	ATREV3,REV3	recovery protein 3
cassava4.1_000080m	PF00514,PF02985,PF00632	PTHR11254	KOG0168	6.3.2.19	K10590	AT4G38600.1	KAK,UPL3	HEAT repeat ;HECT-domain (ubiquitin-transferase)
cassava4.1_000081m	PF02854,PF02847	PTHR23253	KOG0401		K03260	AT3G60240.2	CUM2,EIF4G	eukaryotic translation initiation factor 4G
cassava4.1_000082m	PF02364		KOG0916	2.4.1.-	K11000	AT3G14570.1	ATGSL04,atgsl4,gsl04	glucan synthase-like 4
cassava4.1_000083m	PF00514,PF02985,PF00632	PTHR11254	KOG0168	6.3.2.19	K10590	AT4G38600.1	KAK,UPL3	HEAT repeat ;HECT-domain (ubiquitin-transferase)
cassava4.1_000084m	PF00730,PF10576	PTHR10359				AT5G04560.2	DME	HhH-GPD base excision DNA repair family protein
cassava4.1_000085m	PF04182					AT1G17450.2		B-block binding subunit of TFIIIC
cassava4.1_000086m	PF02854,PF02847	PTHR23253	KOG0401		K03260	AT3G60240.4	CUM2,EIF4G	eukaryotic translation initiation factor 4G
cassava4.1_000087m	PF05964,PF05965,PF02791,PF00439,PF07649,PF00628	PTHR14140				AT3G01460.1	ATMBD9,MBD9	methyl-CPG-binding domain 9
cassava4.1_000088m	PF01363,PF01504	PTHR23086	KOG0230	2.7.1.150	K00921	AT3G14270.1	FAB1B	phosphatidylinositol-4-phosphate 5-kinase family protein
cassava4.1_000089m	PF06920	PTHR23317	KOG1997			AT4G16340.1	SPK1	guanyl-nucleotide exchange factors;GTPase binding;GTP binding
cassava4.1_000090m	PF01363,PF01504	PTHR23086	KOG0230	2.7.1.150	K00921	AT3G14270.1	FAB1B	phosphatidylinositol-4-phosphate 5-kinase family protein
cassava4.1_000091m	PF04997,PF00623,PF04983,PF05000,PF04998,PF04992,PF04990,PF05001	PTHR19376	KOG0260	2.7.7.6	K03006	AT4G35800.1	NRPB1,RNA_POL_II_LS,RNA_POL_II_LSRNA_POL_II_LS,RPB1	RNA polymerase II large subunit
cassava4.1_000092m	PF08638	PTHR12809	KOG1875			AT3G04740.1	ATMED14,MED14,SWP	RNA polymerase II transcription mediators
cassava4.1_000093m	PF01851	PTHR12827	KOG1858		K03348	AT5G05560.1	EMB2771	E3 ubiquitin ligase, putative
cassava4.1_000094m	PF01363,PF01504	PTHR23086	KOG0230	2.7.1.150	K00921	AT3G14270.1	FAB1B	phosphatidylinositol-4-phosphate 5-kinase family protein
cassava4.1_000095m		PTHR12950				AT1G55325.2	GCT	RNA polymerase II transcription mediators
cassava4.1_000096m	PF02375,PF02373,PF00096	PTHR10694				AT3G48430.1	REF6	relative of early flowering 6
cassava4.1_000097m	PF07765,PF04508					AT3G22790.1		Kinase interacting (KIP1-like) family protein
cassava4.1_000098m	PF05641					AT4G17330.1	ATG2484-1,G2484-1	G2484-1 protein
cassava4.1_000099m	PF05641					AT4G17330.1	ATG2484-1,G2484-1	G2484-1 protein
cassava4.1_000100m	PF02854	PTHR23253	KOG0401			AT3G60240.2	CUM2,EIF4G	eukaryotic translation initiation factor 4G
cassava4.1_000101m			KOG3869
cassava4.1_000102m	PF02517	PTHR10794	KOG1838		K07052	AT2G03140.1		alpha/beta-Hydrolases superfamily protein
cassava4.1_000103m	PF01369,PF02985,PF09324	PTHR10663	KOG0929		K13462	AT3G43300.1	ATMIN7,BEN1	HOPM interactor 7
cassava4.1_000104m	PF07765,PF02370		KOG0978			AT1G03080.1		kinase interacting (KIP1-like) family protein
cassava4.1_000105m	PF03439,PF00467	PTHR11125	KOG1999			AT5G04290.1	KTF1,SPT5L	kow domain-containing transcription factor 1
cassava4.1_000106m	PF02213	PTHR14445				AT5G42950.1		GYF domain-containing protein
cassava4.1_000107m	PF07765,PF02370,PF02183		KOG4593			AT1G03080.1		kinase interacting (KIP1-like) family protein
cassava4.1_000108m	PF02375,PF02373,PF00096	PTHR10694				AT3G48430.1	REF6	relative of early flowering 6
cassava4.1_000109m	PF01369,PF09324	PTHR10663	KOG0929			AT3G60860.1		SEC7-like guanine nucleotide exchange family protein
cassava4.1_000110m	PF02985,PF12054,PF00176	PTHR10799	KOG0392			AT3G54280.1	ATBTAF1,BTAF1,CHA16,CHR16,RGD3	DNA binding;ATP binding;nucleic acid binding;binding;helicases;ATP binding;DNA binding;helicases
cassava4.1_000111m	PF02364		KOG0916	2.4.1.-	K11000	AT4G03550.1	ATGSL05,ATGSL5,GSL05,GSL5,PMR4	glucan synthase-like 5
cassava4.1_000112m	PF02364		KOG0916	2.4.1.-	K11000	AT4G04970.1	ATGSL01,ATGSL1,GSL01,GSL1	glucan synthase-like 1
cassava4.1_000113m	PF02985,PF00628	PTHR21704	KOG1020		K06672	AT5G15540.1	ATSCC2,EMB2773,SCC2	PHD finger family protein
cassava4.1_000114m	PF00385,PF00176,PF00271	PTHR10799	KOG0384	3.6.4.12	K11367	AT2G13370.1	CHR5	chromatin remodeling 5
cassava4.1_000115m	PF07765,PF02370		KOG4593			AT3G22790.1		Kinase interacting (KIP1-like) family protein
cassava4.1_000116m	PF01504	PTHR23086	KOG0230			AT1G71010.1	FAB1C	FORMS APLOID AND BINUCLEATE CELLS 1C
cassava4.1_000117m	PF00385,PF00176,PF00271	PTHR10799	KOG0384	3.6.4.12	K11367	AT2G13370.1	CHR5	chromatin remodeling 5
cassava4.1_000118m	PF00046,PF02791	PTHR19418	KOG0484			AT1G28420.1	HB-1	homeobox-1
cassava4.1_000119m	PF11732,PF11262	PTHR21597	KOG1874		K12879	AT1G24706.1	AtTHO2,THO2	THO2
cassava4.1_000120m						AT1G24460.1
cassava4.1_000121m	PF01369,PF09324	PTHR10663	KOG0929			AT4G38200.1		SEC7-like guanine nucleotide exchange family protein
cassava4.1_000122m	PF02135,PF00628,PF08214,PF00569,PF07649	PTHR13808	KOG1778	2.3.1.48	K04498	AT1G16710.1	HAC12	histone acetyltransferase of the CBP family 12
cassava4.1_000123m	PF02135,PF00628,PF08214,PF00569,PF07649	PTHR13808	KOG1778	2.3.1.48	K04498	AT1G16710.1	HAC12	histone acetyltransferase of the CBP family 12
cassava4.1_000124m	PF00270,PF00271,PF02889	PTHR11752	KOG0951			AT1G20960.1	emb1507	U5 small nuclear ribonucleoprotein helicase, putative
cassava4.1_000125m	PF11732,PF11262	PTHR21597	KOG1874		K12879	AT1G24706.2	AtTHO2,THO2	THO2
cassava4.1_000126m	PF02135,PF00628,PF08214,PF00569,PF07649	PTHR13808	KOG1778	2.3.1.48	K04498	AT1G16710.1	HAC12	histone acetyltransferase of the CBP family 12
cassava4.1_000127m	PF00271,PF04408,PF07717,PF00076,PF01485	PTHR18934	KOG0922			AT5G10370.1		helicase domain-containing protein / IBR domain-containing protein / zinc finger protein-related
cassava4.1_000128m	PF00400,PF00439	PTHR16266	KOG0644			AT5G49430.1		WD40/YVTN repeat-like-containing domain;Bromodomain
cassava4.1_000129m	PF00730,PF10576	PTHR10359				AT2G36490.1	DML1,ROS1	demeter-like 1
cassava4.1_000130m						AT5G07940.2
cassava4.1_000131m	PF02854,PF02847	PTHR23253	KOG0401		K03260	AT3G60240.4	CUM2,EIF4G	eukaryotic translation initiation factor 4G
cassava4.1_000132m	PF10513	PTHR12663				AT4G32620.1		Enhancer of polycomb-like transcription factor protein
cassava4.1_000133m	PF01394,PF09268,PF00637	PTHR10292	KOG0985		K04646	AT3G11130.1		Clathrin, heavy chain
cassava4.1_000134m	PF01394,PF09268,PF00637	PTHR10292	KOG0985		K04646	AT3G11130.1		Clathrin, heavy chain
cassava4.1_000135m	PF07719,PF00515	PTHR12601				AT1G01320.2		Tetratricopeptide repeat (TPR)-like superfamily protein
cassava4.1_000136m	PF01504	PTHR23086	KOG0230			AT1G71010.1	FAB1C	FORMS APLOID AND BINUCLEATE CELLS 1C
cassava4.1_000137m	PF00917	PTHR10420	KOG1987			AT2G25320.1		TRAF-like family protein
cassava4.1_000138m	PF00917	PTHR10420	KOG1987			AT2G25320.1		TRAF-like family protein
cassava4.1_000139m						AT5G07980.1		dentin sialophosphoprotein-related
cassava4.1_000140m	PF00730,PF10576	PTHR10359				AT5G04560.2	DME	HhH-GPD base excision DNA repair family protein
cassava4.1_000141m	PF04851,PF00270,PF00271,PF03368,PF00035,PF02170,PF00636	PTHR14950	KOG0701			AT3G43920.2	ATDCL3,DCL3	dicer-like 3
cassava4.1_000142m		PTHR22908				AT1G67120.1		ATPases;nucleotide binding;ATP binding;nucleoside-triphosphatases;transcription factor binding
cassava4.1_000143m	PF02138,PF00400	PTHR13743	KOG0279			AT1G58230.1		binding
cassava4.1_000144m	PF04851,PF00176,PF00271	PTHR10799	KOG1002	3.6.4.12	K11681	AT3G12810.1	chr13,PIE1,SRCAP	SNF2 domain-containing protein / helicase domain-containing protein
cassava4.1_000145m	PF07719,PF00515	PTHR12601				AT4G28080.1		Tetratricopeptide repeat (TPR)-like superfamily protein
cassava4.1_000146m	PF02178,PF00628	PTHR22664				AT1G05380.1		Acyl-CoA N-acyltransferase with RING/FYVE/PHD-type zinc finger protein
cassava4.1_000147m	PF02138,PF00400	PTHR13743	KOG1786			AT5G18525.1		protein serine/threonine kinases;protein tyrosine kinases;ATP binding;protein kinases
cassava4.1_000148m			KOG3263			AT3G22380.1	TIC	time for coffee
cassava4.1_000149m	PF02985	PTHR12663	KOG1525		K11267	AT5G47690.3		binding
cassava4.1_000150m	PF06427	PTHR11226	KOG1879	2.4.1.-	K11718	AT1G71220.1	EBS1,PSL2,UGGT	UDP-glucose:glycoprotein glucosyltransferases;transferases, transferring hexosyl groups;transferases, transferring glycosyl groups
cassava4.1_000151m	PF00628,PF00098	PTHR14140				AT5G16680.1		RING/FYVE/PHD zinc finger superfamily protein
cassava4.1_000152m	PF00752,PF00867	PTHR11081			K10846	AT3G28030.1	UVH3,UVR1	5\'-3\' exonuclease family protein
cassava4.1_000153m	PF02375,PF02373,PF00096	PTHR10694				AT5G04240.1	ELF6	Zinc finger (C2H2 type) family protein / transcription factor jumonji (jmj) family protein
cassava4.1_000154m	PF01426,PF08711	PTHR11477	KOG1886			AT3G48050.2		BAH domain ;TFIIS helical bundle-like domain
cassava4.1_000155m	PF01426,PF08711		KOG1886			AT3G48050.1		BAH domain ;TFIIS helical bundle-like domain
cassava4.1_000156m						AT2G25660.1	emb2410	embryo defective 2410
cassava4.1_000157m	PF01426,PF08711		KOG1886			AT3G48050.2		BAH domain ;TFIIS helical bundle-like domain
cassava4.1_000158m	PF01426,PF08711		KOG1886			AT3G48050.2		BAH domain ;TFIIS helical bundle-like domain
cassava4.1_000159m						AT5G17910.1
cassava4.1_000160m	PF00400	PTHR22847				AT3G50590.1		Transducin/WD40 repeat-like superfamily protein
cassava4.1_000161m	PF01426,PF08711		KOG1886			AT3G48050.2		BAH domain ;TFIIS helical bundle-like domain
cassava4.1_000162m	PF02985	PTHR12663	KOG1525			AT5G47690.2		binding
cassava4.1_000163m	PF00097,PF00069,PF07714,PF00023	PTHR22967	KOG0198			AT5G13530.1	KEG	protein kinases;ubiquitin-protein ligases
cassava4.1_000164m			KOG3263			AT3G22380.2	TIC	time for coffee
cassava4.1_000165m			KOG3263			AT3G22380.1	TIC	time for coffee
cassava4.1_000166m		PTHR12691	KOG1883			AT1G23230.2
cassava4.1_000167m	PF04781,PF04780,PF00443	PTHR22975				AT3G47910.1		Ubiquitin carboxyl-terminal hydrolase-related protein
cassava4.1_000168m						AT3G22380.2	TIC	time for coffee
cassava4.1_000169m	PF00400,PF00439	PTHR16266	KOG0644			AT2G47410.1		WD40/YVTN repeat-like-containing domain;Bromodomain
cassava4.1_000170m		PTHR10145	KOG1856		K11292	AT1G65440.2	GTB1	global transcription factor group B1
cassava4.1_000171m	PF00097,PF00069,PF07714,PF00023	PTHR22967	KOG0198			AT5G13530.1	KEG	protein kinases;ubiquitin-protein ligases
cassava4.1_000172m	PF01805,PF00642					AT3G26850.2		histone-lysine N-methyltransferases
cassava4.1_000173m	PF02178,PF00628,PF00583	PTHR22664				AT4G14920.1		Acyl-CoA N-acyltransferase with RING/FYVE/PHD-type zinc finger protein
cassava4.1_000174m	PF12329,PF04508,PF02370		KOG0933			AT1G22060.1
cassava4.1_000175m						AT5G07980.1		dentin sialophosphoprotein-related
cassava4.1_000176m	PF00628	PTHR14140				AT5G16680.1		RING/FYVE/PHD zinc finger superfamily protein
cassava4.1_000177m	PF00514,PF02985,PF00632	PTHR11254	KOG0170			AT5G02880.1	UPL4	ubiquitin-protein ligase 4
cassava4.1_000178m	PF00097	PTHR12183	KOG4172			AT5G23110.1		Zinc finger, C3HC4 type (RING finger) family protein
cassava4.1_000179m	PF08621,PF08620	PTHR21483	KOG4732			AT4G38440.1
cassava4.1_000180m	PF00514,PF02985	PTHR23316	KOG0168			AT4G38600.1	KAK,UPL3	HEAT repeat ;HECT-domain (ubiquitin-transferase)
cassava4.1_000181m	PF04781,PF04780	PTHR22975				AT3G47890.1		Ubiquitin carboxyl-terminal hydrolase-related protein
cassava4.1_000182m	PF00664,PF00005	PTHR19242	KOG0054			AT1G04120.1	ABCC5,ATABCC5,ATMRP5,MRP5	multidrug resistance-associated protein 5
cassava4.1_000183m	PF12047,PF01426,PF00145	PTHR10629		2.1.1.37	K00558	AT5G49160.1	DDM2,DMT01,DMT1,MET1,MET2,METI	methyltransferase 1
cassava4.1_000184m	PF01909,PF03828	PTHR23092				AT4G00060.1	MEE44	Nucleotidyltransferase family protein
cassava4.1_000185m	PF03941					AT5G55820.1
cassava4.1_000186m	PF02213	PTHR14445	KOG1862			AT1G27430.1		GYF domain-containing protein
cassava4.1_000187m	PF00069,PF02985,PF00400	PTHR23257	KOG1240	2.7.11.1	K08333	AT4G29380.1		protein kinase family protein / WD-40 repeat family protein
cassava4.1_000188m	PF12254,PF03104,PF00136,PF08996	PTHR10322	KOG0970	2.7.7.7	K02320	AT5G67100.1	ICU2	DNA-directed DNA polymerases
cassava4.1_000189m	PF10650					AT2G39580.1
cassava4.1_000190m	PF00623,PF04983,PF05000,PF04998	PTHR19376	KOG0262	2.7.7.6	K02999	AT3G57660.1	NRPA1	nuclear RNA polymerase A1
cassava4.1_000191m	PF02736,PF00063,PF00612,PF01843	PTHR13140	KOG0160			AT5G20490.1	ATXIK,XI-17,XIK	Myosin family protein with Dil domain
cassava4.1_000192m	PF00560					AT4G27190.1		NB-ARC domain-containing disease resistance protein
cassava4.1_000193m	PF07719,PF00515,PF07145	PTHR12601				AT1G15290.1		Tetratricopeptide repeat (TPR)-like superfamily protein
cassava4.1_000194m	PF00226					AT2G26890.1	GRV2,KAM2	DNAJ heat shock N-terminal domain-containing protein
cassava4.1_000195m		PTHR10887	KOG1806		K12874	AT2G38770.1	EMB2765	P-loop containing nucleoside triphosphate hydrolases superfamily protein
cassava4.1_000196m	PF00176,PF00271	PTHR10799	KOG0388	3.6.4.12	K11665	AT3G57300.1	ATINO80,INO80	INO80 ortholog
cassava4.1_000197m		PTHR23172	KOG0431			AT4G36520.1		Chaperone DnaJ-domain superfamily protein
cassava4.1_000198m	PF11722,PF00096,PF05033,PF00856	PTHR22884	KOG1082			AT2G23740.2		nucleic acid binding;sequence-specific DNA binding transcription factors;zinc ion binding
cassava4.1_000199m		PTHR10145	KOG1856		K11292	AT1G65440.2	GTB1	global transcription factor group B1
cassava4.1_000200m	PF00400	PTHR22844				AT4G11270.1		Transducin/WD40 repeat-like superfamily protein
cassava4.1_000201m	PF02213	PTHR14445	KOG1862			AT1G24300.1		GYF domain-containing protein
cassava4.1_000202m	PF02736,PF00063,PF00612,PF01843	PTHR13140	KOG0160			AT5G43900.1	ATMYA2,MYA2,XI-2,XI-6	myosin 2
cassava4.1_000203m	PF00628,PF02201,PF03126,PF02213,PF00642	PTHR22884:SF15	KOG1946			AT3G51120.1		DNA binding;zinc ion binding;nucleic acid binding;nucleic acid binding
cassava4.1_000204m	PF00560					AT1G61310.1		LRR and NB-ARC domains-containing disease resistance protein
cassava4.1_000205m	PF00664,PF00005	PTHR19242	KOG0054			AT2G47800.1	ATMRP4,EST3,MRP4	multidrug resistance-associated protein 4
cassava4.1_000206m		PTHR16166				AT1G48090.1		calcium-dependent lipid-binding family protein
cassava4.1_000207m	PF07145,PF08590,PF01713,PF01535	PTHR10483				AT4G33170.1		Tetratricopeptide repeat (TPR)-like superfamily protein
cassava4.1_000208m	PF00005,PF01061,PF08370	PTHR19241	KOG0065			AT1G59870.1	ABCG36,ATABCG36,ATPDR8,PDR8,PEN3	ABC-2 and Plant PDR ABC-type transporter family protein
cassava4.1_000209m	PF00664,PF00005	PTHR19242	KOG0054			AT3G60160.1	ATMRP9,MRP9	multidrug resistance-associated protein 9
cassava4.1_000210m	PF00176,PF00271	PTHR10799	KOG1015			AT1G08600.2	ATRX,CHR20	P-loop containing nucleoside triphosphate hydrolases superfamily protein
cassava4.1_000211m	PF08801,PF03177	PTHR10350	KOG1900		K14312	AT1G14850.1	NUP155	nucleoporin 155
cassava4.1_000212m		PTHR12902				AT2G38440.1	ATSCAR2,DIS3,ITB1,SCAR2,WAVE4	SCAR homolog 2
cassava4.1_000213m	PF00664,PF00005	PTHR19242	KOG0054			AT3G13080.1	ATMRP3,MRP3	multidrug resistance-associated protein 3
cassava4.1_000214m	PF00310,PF04898,PF01645,PF01493	PTHR11938		1.4.7.1	K00284	AT5G04140.2	FD-GOGAT,GLS1,GLU1,GLUS	glutamate synthase 1
cassava4.1_000215m	PF00664,PF00005	PTHR19242	KOG0054			AT3G13080.1	ATMRP3,MRP3	multidrug resistance-associated protein 3
cassava4.1_000216m						AT3G54760.2		dentin sialophosphoprotein-related
cassava4.1_000217m	PF02370,PF02344,PF04508		KOG4674			AT5G41790.1	CIP1	COP1-interactive protein 1
cassava4.1_000218m	PF02736,PF00063,PF00612,PF01843	PTHR13140	KOG0160			AT1G04160.1	ATXIB,XI-8,XI-B,XIB	myosin XI B
cassava4.1_000219m	PF00664,PF00005	PTHR19242	KOG0054			AT3G59140.1	ATMRP14,MRP14	multidrug resistance-associated protein 14
cassava4.1_000220m	PF00664,PF00005	PTHR19242	KOG0054			AT3G21250.2	ATMRP6,MRP6	multidrug resistance-associated protein 6
cassava4.1_000221m	PF11715	PTHR21286	KOG4521		K14303	AT1G33410.2	ATNUP160,NUP160,SAR1	SUPPRESSOR OF AUXIN RESISTANCE1
cassava4.1_000222m	PF00628	PTHR22664				AT4G14920.1		Acyl-CoA N-acyltransferase with RING/FYVE/PHD-type zinc finger protein
cassava4.1_000223m	PF00628,PF00385,PF04851,PF00176,PF00271,PF06465,PF06461	PTHR10799	KOG0384	3.6.4.12	K11643	AT2G25170.1	CHD3,CHR6,GYM,PKL,SSL2	chromatin remodeling factor CHD3 (PICKLE)
cassava4.1_000224m	PF00628,PF00385,PF04851,PF00176,PF00271,PF06465,PF06461	PTHR10799	KOG0384	3.6.4.12	K11643	AT2G25170.1	CHD3,CHR6,GYM,PKL,SSL2	chromatin remodeling factor CHD3 (PICKLE)
cassava4.1_000225m	PF01369	PTHR10663	KOG0928			AT1G13980.2	EMB30,GN,VAN7	sec7 domain-containing protein
cassava4.1_000226m	PF01369	PTHR10663	KOG0928			AT1G13980.2	EMB30,GN,VAN7	sec7 domain-containing protein
cassava4.1_000227m	PF01369	PTHR10663	KOG0928			AT1G13980.2	EMB30,GN,VAN7	sec7 domain-containing protein
cassava4.1_000228m		PTHR12902				AT2G38440.1	ATSCAR2,DIS3,ITB1,SCAR2,WAVE4	SCAR homolog 2
cassava4.1_000229m	PF00005,PF01061,PF08370	PTHR19241	KOG0065			AT1G15520.1	ABCG40,ATABCG40,ATPDR12,PDR12	pleiotropic drug resistance 12
cassava4.1_000230m	PF07529					AT3G24870.1		Helicase/SANT-associated, DNA binding protein
cassava4.1_000231m	PF00628,PF00385,PF04851,PF00176,PF00271,PF06465,PF06461	PTHR10799	KOG0384	3.6.4.12	K11643	AT2G25170.1	CHD3,CHR6,GYM,PKL,SSL2	chromatin remodeling factor CHD3 (PICKLE)
cassava4.1_000232m	PF00063,PF00612,PF01843	PTHR13140	KOG0160			AT5G43900.3	ATMYA2,MYA2,XI-2,XI-6	myosin 2
cassava4.1_000233m	PF00400	PTHR15598	KOG1916			AT3G13300.1	VCS	Transducin/WD40 repeat-like superfamily protein
cassava4.1_000234m	PF02213					AT1G24300.1		GYF domain-containing protein
cassava4.1_000235m	PF00400	PTHR15598	KOG1916			AT3G13300.1	VCS	Transducin/WD40 repeat-like superfamily protein
cassava4.1_000236m	PF03178	PTHR10644	KOG1896		K14401	AT5G51660.1	ATCPSF160,CPSF160	cleavage and polyadenylation specificity factor 160
cassava4.1_000237m						AT5G56240.1
cassava4.1_000238m	PF00005,PF01061,PF08370	PTHR19241	KOG0065			AT1G66950.1	ATPDR11,PDR11	pleiotropic drug resistance 11
cassava4.1_000239m	PF02985,PF12348	PTHR21567				AT2G20190.1	ATCLASP,CLASP	CLIP-associated protein
cassava4.1_000240m	PF04564,PF00400	PTHR22844	KOG0279			AT3G06880.2		Transducin/WD40 repeat-like superfamily protein
cassava4.1_000241m	PF00005,PF01061,PF08370	PTHR19241	KOG0065			AT1G15520.1	ABCG40,ATABCG40,ATPDR12,PDR12	pleiotropic drug resistance 12
cassava4.1_000242m	PF07046					AT2G34780.1	EMB1611,MEE22	maternal effect embryo arrest 22
cassava4.1_000243m	PF02985,PF12348	PTHR21567	KOG2956			AT2G20190.1	ATCLASP,CLASP	CLIP-associated protein
cassava4.1_000244m	PF00931,PF00560	PTHR23258	KOG4658			AT3G14460.1		LRR and NB-ARC domains-containing disease resistance protein
cassava4.1_000245m						AT1G64570.1	DUO3	Homeodomain-like superfamily protein
cassava4.1_000246m	PF02671,PF08295	PTHR12346	KOG4204			AT1G70060.1	SNL4	SIN3-like 4
cassava4.1_000247m	PF02518,PF00204,PF00521	PTHR10169	KOG0355	5.99.1.3	K03164	AT3G23890.2	ATTOPII,TOPII	topoisomerase II
cassava4.1_000248m	PF02671,PF08295	PTHR12346	KOG4204		K11644	AT1G70060.1	SNL4	SIN3-like 4
cassava4.1_000249m	PF00005,PF01061,PF08370	PTHR19241	KOG0065			AT1G15520.1	ABCG40,ATABCG40,ATPDR12,PDR12	pleiotropic drug resistance 12
cassava4.1_000250m	PF02178,PF02373	PTHR12549				AT4G00990.1		Transcription factor jumonji (jmjC) domain-containing protein
cassava4.1_000251m	PF00005,PF01061,PF08370	PTHR19241	KOG0065			AT1G15520.1	ABCG40,ATABCG40,ATPDR12,PDR12	pleiotropic drug resistance 12
cassava4.1_000252m	PF02671,PF08295	PTHR12346	KOG4204		K11644	AT1G70060.1	SNL4	SIN3-like 4
cassava4.1_000253m		PTHR13402	KOG1913			AT5G47490.1		RGPR-related
cassava4.1_000254m	PF01535	PTHR10483				AT3G18110.1	EMB1270	Pentatricopeptide repeat (PPR) superfamily protein
cassava4.1_000255m	PF00005,PF01061,PF08370	PTHR19241	KOG0065			AT1G15520.1	ABCG40,ATABCG40,ATPDR12,PDR12	pleiotropic drug resistance 12
cassava4.1_000256m	PF02985	PTHR23346	KOG0915		K11886	AT2G26780.1		ARM repeat superfamily protein
cassava4.1_000257m						AT5G56240.2
cassava4.1_000258m	PF07719,PF00515	PTHR12601	KOG1839			AT3G52140.1		tetratricopeptide repeat (TPR)-containing protein
cassava4.1_000259m	PF00005,PF01061,PF08370	PTHR19241	KOG0065			AT1G15520.1	ABCG40,ATABCG40,ATPDR12,PDR12	pleiotropic drug resistance 12
cassava4.1_000260m	PF00005,PF01061,PF08370	PTHR19241	KOG0065			AT2G26910.1	ATPDR4,PDR4	pleiotropic drug resistance 4
cassava4.1_000261m		PTHR13402	KOG1913			AT5G47490.1		RGPR-related
cassava4.1_000262m	PF01369	PTHR10663	KOG0928			AT1G13980.1	EMB30,GN,VAN7	sec7 domain-containing protein
cassava4.1_000263m	PF04548,PF01926,PF11886	PTHR10903				AT4G02510.1	ATTOC159,PPI2,TOC159,TOC160,TOC86	translocon at the outer envelope membrane of chloroplasts 159
cassava4.1_000264m	PF00586,PF02769	PTHR10099	KOG1907	6.3.5.3	K01952	AT1G74260.1	PUR4	purine biosynthesis 4
cassava4.1_000265m	PF02671,PF08295	PTHR12346	KOG4204		K11644	AT1G70060.1	SNL4	SIN3-like 4
cassava4.1_000266m	PF11154,PF01326	PTHR22931		2.7.9.4	K08244	AT1G10760.1	GWD,GWD1,SEX1,SOP,SOP1	Pyruvate phosphate dikinase, PEP/pyruvate binding domain
cassava4.1_000267m						AT3G54760.2		dentin sialophosphoprotein-related
cassava4.1_000268m	PF07496	PTHR23336				AT3G62900.1		CW-type Zinc Finger
cassava4.1_000269m	PF00628	PTHR22664				AT4G14920.1		Acyl-CoA N-acyltransferase with RING/FYVE/PHD-type zinc finger protein
cassava4.1_000270m		PTHR13052	KOG1927			AT3G45830.1
cassava4.1_000271m		PTHR13052	KOG1927			AT3G45830.1
cassava4.1_000272m	PF00400	PTHR14344	KOG0974			AT4G01860.2		Transducin family protein / WD-40 repeat family protein
cassava4.1_000273m		PTHR18460				AT1G79190.1		ARM repeat superfamily protein
cassava4.1_000274m	PF00855	PTHR12550				AT2G48160.1		Tudor/PWWP/MBT domain-containing protein
cassava4.1_000275m	PF04548,PF08477,PF01926,PF11886	PTHR10903				AT4G02510.1	ATTOC159,PPI2,TOC159,TOC160,TOC86	translocon at the outer envelope membrane of chloroplasts 159
cassava4.1_000276m						AT1G35660.1
cassava4.1_000277m	PF02776,PF01188,PF00561	PTHR10992	KOG1454			AT1G68890.1		magnesium ion binding;thiamin pyrophosphate binding;hydro-lyases;catalytics;2-succinyl-5-enolpyruvyl-6-hydroxy-3-cyclohexene-1-carboxylic-acid synthases
cassava4.1_000278m	PF01909,PF03828	PTHR23092	KOG1906			AT3G61690.1		nucleotidyltransferases
cassava4.1_000279m	PF04508,PF02370					AT2G32240.1
cassava4.1_000280m	PF11965,PF02514			6.6.1.1	K03403	AT5G13630.1	ABAR,CCH,CCH1,CHLH,GUN5	magnesium-chelatase subunit chlH, chloroplast, putative / Mg-protoporphyrin IX chelatase, putative (CHLH)
cassava4.1_000281m	PF05182					AT5G58040.1	ATFIP1[V],ATFIPS5,FIP1[V],FIPS5	homolog of yeast FIP1 [V]
cassava4.1_000282m	PF00383	PTHR11079	KOG1018			AT1G68720.1	ATTADA,TADA	tRNA arginine adenosine deaminase
cassava4.1_000283m	PF00009,PF01926,PF03144,PF11987	PTHR23115	KOG1144		K03243	AT1G76810.1		eukaryotic translation initiation factor 2 (eIF-2) family protein
cassava4.1_000284m						AT3G54760.2		dentin sialophosphoprotein-related
cassava4.1_000285m		PTHR10887	KOG1801			AT4G30100.1		P-loop containing nucleoside triphosphate hydrolases superfamily protein
cassava4.1_000286m		PTHR10887	KOG1801			AT4G30100.1		P-loop containing nucleoside triphosphate hydrolases superfamily protein
cassava4.1_000287m	PF00111,PF01799,PF00941,PF03450,PF01315,PF02738	PTHR11908	KOG0430	1.17.1.4,1.17.3.2	K00106	AT4G34890.1	ATXDH1,XDH1	xanthine dehydrogenase 1
cassava4.1_000288m		PTHR12550:SF5				AT2G48160.1		Tudor/PWWP/MBT domain-containing protein
cassava4.1_000289m	PF00097	PTHR15315
cassava4.1_000290m		PTHR23172				AT1G75310.1	AUL1	auxin-like 1 protein
cassava4.1_000291m	PF01582,PF00931,PF00560	PTHR23155	KOG4658			AT1G27170.2		transmembrane receptors;ATP binding
cassava4.1_000292m						AT5G13590.1
cassava4.1_000293m	PF07719,PF00515,PF00226	PTHR22904	KOG0550			AT5G12430.1		Heat shock protein DnaJ with tetratricopeptide repeat
cassava4.1_000294m						AT1G20970.1
cassava4.1_000295m	PF00249	PTHR13992				AT3G52250.1		Duplicated homeodomain-like superfamily protein
cassava4.1_000296m						AT5G13590.1
cassava4.1_000297m						AT3G23590.1	MED33A,RFR1	REF4-related 1
cassava4.1_000298m	PF04997,PF00623,PF04983,PF05000,PF04998	PTHR19376	KOG0261	2.7.7.6	K03018	AT5G60040.1	NRPC1	nuclear RNA polymerase C1
cassava4.1_000299m	PF00400	PTHR15598	KOG1916		K12616	AT3G13300.1	VCS	Transducin/WD40 repeat-like superfamily protein
cassava4.1_000300m		PTHR10887	KOG1801			AT4G30100.1		P-loop containing nucleoside triphosphate hydrolases superfamily protein
cassava4.1_000301m	PF04997,PF00623,PF04983,PF05000,PF04998	PTHR19376	KOG0261	2.7.7.6	K03018	AT5G60040.1	NRPC1	nuclear RNA polymerase C1
cassava4.1_000302m	PF02985,PF00400	PTHR12848	KOG1517		K07204	AT3G08850.1	ATRAPTOR1B,RAPTOR1,RAPTOR1B	HEAT repeat ;WD domain, G-beta repeat protein protein
cassava4.1_000303m	PF00400	PTHR15598	KOG1916			AT3G13300.2	VCS	Transducin/WD40 repeat-like superfamily protein
cassava4.1_000304m	PF00069,PF07714,PF02985	PTHR22986	KOG0597			AT5G18700.1	EMB3013,RUK	Protein kinase family protein with ARM repeat domain
cassava4.1_000305m	PF00069,PF07714,PF02985	PTHR22986	KOG0597			AT5G18700.1	EMB3013,RUK	Protein kinase family protein with ARM repeat domain
cassava4.1_000306m	PF00664,PF00005	PTHR19242	KOG0055			AT2G36910.1	ABCB1,ATPGP1,PGP1	ATP binding cassette subfamily B1
cassava4.1_000307m	PF10409,PF02181	PTHR23213	KOG3815			AT5G07740.1		actin binding
cassava4.1_000308m	PF02985	PTHR14222	KOG0414		K06677	AT3G57060.2		binding
cassava4.1_000309m	PF02172					AT1G15780.1
cassava4.1_000310m	PF02985	PTHR14222	KOG0413		K11491	AT4G15890.1		binding
cassava4.1_000311m	PF06472,PF00005	PTHR11384	KOG0060			AT4G39850.1	ACN2,AtABCD1,CTS,PED3,PXA1	peroxisomal ABC transporter 1
cassava4.1_000312m	PF05182	PTHR13484				AT5G58040.1	ATFIP1[V],ATFIPS5,FIP1[V],FIPS5	homolog of yeast FIP1 [V]
cassava4.1_000313m	PF04851,PF00270,PF00271	PTHR14025	KOG0354	3.6.4.13	K10896	AT1G35530.1		DEAD/DEAH box RNA helicase family protein
cassava4.1_000314m	PF00400	PTHR22844				AT3G06880.2		Transducin/WD40 repeat-like superfamily protein
cassava4.1_000315m	PF01909	PTHR23092	KOG1906			AT3G61690.1		nucleotidyltransferases
cassava4.1_000316m	PF00646,PF07496,PF00271	PTHR10799				AT3G54460.1		SNF2 domain-containing protein / helicase domain-containing protein / F-box family protein
cassava4.1_000317m	PF01909,PF03828	PTHR23092	KOG1906			AT3G61690.1		nucleotidyltransferases
cassava4.1_000318m	PF01909,PF03828	PTHR23092	KOG1906			AT3G61690.1		nucleotidyltransferases
cassava4.1_000319m	PF01909,PF03828	PTHR23092	KOG1906			AT3G61690.1		nucleotidyltransferases
cassava4.1_000320m						AT5G17910.1
cassava4.1_000321m	PF02671,PF08295	PTHR12346	KOG4204			AT5G15020.2	SNL2	SIN3-like 2
cassava4.1_000322m	PF00560,PF00514,PF02985,PF01734	PTHR23155	KOG4231			AT1G61850.2		phospholipases;galactolipases
cassava4.1_000323m	PF00931,PF00560	PTHR23155:SF21	KOG4658			AT3G14460.1		LRR and NB-ARC domains-containing disease resistance protein
cassava4.1_000324m	PF00564,PF07714,PF00069	PTHR23257	KOG0192			AT3G24715.1		Protein kinase superfamily protein with octicosapeptide/Phox/Bem1p domain
cassava4.1_000325m	PF00931,PF00560	PTHR23125	KOG4658			AT3G14470.1		NB-ARC domain-containing disease resistance protein
cassava4.1_000326m	PF02671,PF08295	PTHR12346	KOG4204			AT5G15020.2	SNL2	SIN3-like 2
cassava4.1_000327m	PF00564,PF07714,PF00069	PTHR23257	KOG0192			AT3G24715.1		Protein kinase superfamily protein with octicosapeptide/Phox/Bem1p domain
cassava4.1_000328m	PF04762	PTHR12747	KOG1920		K11373	AT5G13680.1	ABO1,ELO2	IKI3 family protein
cassava4.1_000329m	PF00400	PTHR15598	KOG1916			AT3G13300.2	VCS	Transducin/WD40 repeat-like superfamily protein
cassava4.1_000330m	PF01799,PF00941,PF03450,PF01315,PF02738	PTHR11908	KOG0430	1.2.3.14	K09842	AT2G27150.1	AAO3,AOdelta,At-AO3,AtAAO3	abscisic aldehyde oxidase 3
cassava4.1_000331m	PF01582,PF00931,PF00560,PF07725	PTHR23155	KOG4658			AT5G17680.1		disease resistance protein (TIR-NBS-LRR class), putative
cassava4.1_000332m						AT3G23590.1	MED33A,RFR1	REF4-related 1
cassava4.1_000333m						AT3G22380.1	TIC	time for coffee
cassava4.1_000334m	PF00931,PF00560	PTHR23155	KOG4658			AT3G14470.1		NB-ARC domain-containing disease resistance protein
cassava4.1_000335m	PF02671,PF08295	PTHR12346	KOG4204			AT5G15020.2	SNL2	SIN3-like 2
cassava4.1_000336m	PF01369,PF09324	PTHR10663	KOG0929			AT3G60860.1		SEC7-like guanine nucleotide exchange family protein
cassava4.1_000337m						AT2G19390.1
cassava4.1_000338m						AT5G11530.1	EMF1	embryonic flower 1 (EMF1)
cassava4.1_000339m	PF00122,PF00702	PTHR11939	KOG0206			AT5G04930.1	ALA1	aminophospholipid ATPase 1
cassava4.1_000340m						AT4G24680.1	MOS1	modifier of snc1
cassava4.1_000341m						AT3G10650.1
cassava4.1_000342m	PF02364			2.4.1.-	K11000	AT1G05570.2	ATGSL06,ATGSL6,CALS1,GSL06,GSL6	callose synthase 1
cassava4.1_000343m						AT2G19390.1
cassava4.1_000344m	PF00069,PF07714	PTHR22985	KOG0606			AT3G17850.1		Protein kinase superfamily protein
cassava4.1_000345m	PF00664,PF00005	PTHR19242	KOG0055			AT1G02520.1	PGP11	P-glycoprotein 11
cassava4.1_000346m	PF08801,PF03177	PTHR13405			K14300	AT2G05120.1		Nucleoporin, Nup133/Nup155-like
cassava4.1_000347m	PF01566	PTHR11706	KOG1291		K14513	AT5G03280.1	ATEIN2,CKR1,EIN2,ERA3,ORE2,ORE3,PIR2	NRAMP metal ion transporter family protein
cassava4.1_000348m	PF01566	PTHR11706	KOG1291		K14513	AT5G03280.1	ATEIN2,CKR1,EIN2,ERA3,ORE2,ORE3,PIR2	NRAMP metal ion transporter family protein
cassava4.1_000349m	PF08801,PF03177	PTHR13405			K14300	AT2G05120.1		Nucleoporin, Nup133/Nup155-like
cassava4.1_000350m	PF00931,PF00560		KOG4658			AT3G14470.1		NB-ARC domain-containing disease resistance protein
cassava4.1_000351m	PF01566	PTHR11706	KOG1291		K14513	AT5G03280.1	ATEIN2,CKR1,EIN2,ERA3,ORE2,ORE3,PIR2	NRAMP metal ion transporter family protein
cassava4.1_000352m	PF00498,PF07728,PF00004	PTHR23074	KOG0737			AT4G02480.1		AAA-type ATPase family protein
cassava4.1_000353m	PF01566	PTHR11706	KOG1291		K14513	AT5G03280.1	ATEIN2,CKR1,EIN2,ERA3,ORE2,ORE3,PIR2	NRAMP metal ion transporter family protein
cassava4.1_000354m	PF00076,PF07744	PTHR21494:SF2				AT1G27750.1		nucleic acid binding
cassava4.1_000355m	PF02213,PF00856	PTHR22884				AT5G42400.1	ATXR7,SDG25	SET domain protein 25
cassava4.1_000356m	PF00069,PF07714,PF00514,PF02985	PTHR22983	KOG0598	2.7.11.1	K06228	AT1G50240.2	FU	Protein kinase family protein with ARM repeat domain
cassava4.1_000357m	PF08696	PTHR10887	KOG1805	3.6.4.12	K10742	AT1G08840.2	emb2411	DNA replication helicase, putative
cassava4.1_000358m	PF04548,PF01926,PF11886	PTHR10903				AT4G02510.1	ATTOC159,PPI2,TOC159,TOC160,TOC86	translocon at the outer envelope membrane of chloroplasts 159
cassava4.1_000359m	PF00664,PF00005	PTHR19242	KOG0055			AT1G02520.1	PGP11	P-glycoprotein 11
cassava4.1_000360m	PF00400	PTHR15598	KOG1916			AT3G13300.2	VCS	Transducin/WD40 repeat-like superfamily protein
cassava4.1_000361m	PF03178	PTHR10644	KOG1898			AT3G11960.1		Cleavage and polyadenylation specificity factor (CPSF) A subunit protein
cassava4.1_000362m						AT3G23590.1	MED33A,RFR1	REF4-related 1
cassava4.1_000363m	PF04825,PF04824	PTHR12585	KOG1213		K06670	AT5G16270.1	ATRAD21.3,SYN4	sister chromatid cohesion 1 protein 4
cassava4.1_000364m	PF04931	PTHR13213	KOG1926	2.7.7.7	K02331	AT5G64420.1		DNA polymerase V family
cassava4.1_000365m		PTHR12975	KOG1938			AT5G16280.1		Tetratricopeptide repeat (TPR)-like superfamily protein
cassava4.1_000366m	PF02985,PF08161	PTHR21576	KOG1248			AT2G34357.1		ARM repeat superfamily protein
cassava4.1_000367m						AT4G24680.1	MOS1	modifier of snc1
cassava4.1_000368m	PF00931,PF00560		KOG4658			AT4G27220.1		NB-ARC domain-containing disease resistance protein
cassava4.1_000369m	PF00664,PF00005	PTHR19242	KOG0055			AT1G02520.1	PGP11	P-glycoprotein 11
cassava4.1_000370m	PF07649,PF00628,PF03107,PF00130	PTHR13793	KOG0954			AT1G77800.1		PHD finger family protein
cassava4.1_000371m	PF00622,PF00097	PTHR13363	KOG4692	6.3.2.19	K12169	AT2G22010.1	RKP	related to KPC1
cassava4.1_000372m	PF12371	PTHR22050				AT5G66820.1
cassava4.1_000373m	PF09416	PTHR10887	KOG1802	3.6.4.-	K14326	AT5G47010.1	ATUPF1,LBA1,UPF1	RNA helicase, putative
cassava4.1_000374m	PF02375,PF02373,PF02928,PF05964,PF05965	PTHR10694	KOG1246			AT1G08620.1	PKDM7D	Transcription factor jumonji (jmj) family protein / zinc finger (C5HC2 type) family protein
cassava4.1_000375m	PF05378,PF01968,PF02538	PTHR11365	KOG1939	3.5.2.9	K01469	AT5G37830.1	OXP1	oxoprolinase 1
cassava4.1_000376m	PF02259,PF07719,PF08771,PF00454,PF02260	PTHR11139			K07203	AT1G50030.1	TOR	target of rapamycin
cassava4.1_000377m	PF01814,PF05495,PF00097	PTHR21319	KOG1940			AT1G74770.1		zinc ion binding
cassava4.1_000378m	PF01535	PTHR10483				AT5G15280.1		Pentatricopeptide repeat (PPR) superfamily protein
cassava4.1_000379m	PF02985,PF00400	PTHR12848	KOG1517			AT3G08850.1	ATRAPTOR1B,RAPTOR1,RAPTOR1B	HEAT repeat ;WD domain, G-beta repeat protein protein
cassava4.1_000380m	PF02985,PF12612	PTHR12658	KOG1943			AT3G60740.1	CHO,EMB133,TFC D,TTN1	ARM repeat superfamily protein
cassava4.1_000381m	PF08920,PF02985	PTHR12097	KOG0213		K12828	AT5G64270.1		splicing factor, putative
cassava4.1_000382m	PF00225,PF06548	PTHR16012	KOG0242			AT3G23670.1	KINESIN-12B,PAKRP1L	phragmoplast-associated kinesin-related protein, putative
cassava4.1_000383m						AT4G24610.2
cassava4.1_000384m	PF00664,PF00005	PTHR19242	KOG0055			AT3G28345.1		ABC transporter family protein
cassava4.1_000385m	PF00664,PF00005	PTHR19242	KOG0055			AT3G28860.1	ABCB19,ATABCB19,ATMDR1,ATMDR11,ATPGP19,MDR1,MDR11,PGP19	ATP binding cassette subfamily B19
cassava4.1_000386m	PF00664,PF00005	PTHR19242	KOG0055			AT3G28860.1	ABCB19,ATABCB19,ATMDR1,ATMDR11,ATPGP19,MDR1,MDR11,PGP19	ATP binding cassette subfamily B19
cassava4.1_000387m	PF00512,PF02518,PF00072	PTHR23283	KOG0519			AT2G17820.1	AHK1,ATHK1,HK1	histidine kinase 1
cassava4.1_000388m	PF00512,PF02518,PF00072	PTHR23283	KOG0519			AT2G17820.1	AHK1,ATHK1,HK1	histidine kinase 1
cassava4.1_000389m	PF04548,PF11886	PTHR10903				AT2G16640.1	ATTOC132,TOC132	multimeric translocon complex in the outer envelope membrane 132
cassava4.1_000390m	PF00498,PF07728,PF00004	PTHR23074	KOG0737			AT4G02480.1		AAA-type ATPase family protein
cassava4.1_000391m	PF02178,PF01429,PF00096					AT1G22310.2	ATMBD8,MBD8	methyl-CPG-binding domain 8
cassava4.1_000392m	PF04825,PF04824	PTHR12585			K06670	AT5G16270.1	ATRAD21.3,SYN4	sister chromatid cohesion 1 protein 4
cassava4.1_000393m	PF00176,PF00097,PF00271	PTHR10799	KOG1001			AT1G61140.3	EDA16	SNF2 domain-containing protein / helicase domain-containing protein / zinc finger protein-related
cassava4.1_000394m						AT4G04920.2	SFR6	sensitive to freezing 6
cassava4.1_000395m	PF03924,PF00512,PF02518,PF00072	PTHR23283	KOG0519	2.7.13.3	K14489	AT5G35750.1	AHK2,HK2	histidine kinase 2
cassava4.1_000396m	PF01814,PF05495,PF00097	PTHR21319	KOG1940			AT3G18290.1	BTS,EMB2454	zinc finger protein-related
cassava4.1_000397m	PF00512,PF02518,PF00072	PTHR23283	KOG0519			AT2G17820.1	AHK1,ATHK1,HK1	histidine kinase 1
cassava4.1_000398m	PF00664,PF00005	PTHR19242	KOG0055			AT1G27940.1	PGP13	P-glycoprotein 13
cassava4.1_000399m	PF00664,PF00005	PTHR19242	KOG0055			AT4G25960.1	PGP2	P-glycoprotein 2
cassava4.1_000400m	PF07649,PF00628,PF03107,PF00130	PTHR13793	KOG0954			AT1G77800.1		PHD finger family protein
cassava4.1_000401m	PF12349	PTHR10796	KOG1933		K12385	AT4G38350.1		Patched family protein
cassava4.1_000402m	PF12349	PTHR10796	KOG1933		K12385	AT4G38350.1		Patched family protein
cassava4.1_000403m	PF00097	PTHR15315				AT4G10930.1
cassava4.1_000404m						AT3G23590.1	MED33A,RFR1	REF4-related 1
cassava4.1_000405m	PF00498,PF00004	PTHR23074	KOG0737			AT4G02480.1		AAA-type ATPase family protein
cassava4.1_000406m						AT5G43310.2		COP1-interacting protein-related
cassava4.1_000407m	PF00498,PF07728,PF00004	PTHR23074	KOG0737			AT4G02480.1		AAA-type ATPase family protein
cassava4.1_000408m	PF00784,PF09379,PF00373,PF00225	PTHR16012	KOG0239			AT5G65930.2	KCBP,PKCBP,ZWI	kinesin-like calmodulin-binding protein (ZWICHEL)
cassava4.1_000409m	PF00664,PF00005	PTHR19242	KOG0055			AT3G28345.1		ABC transporter family protein
cassava4.1_000410m	PF00664,PF00005	PTHR19242	KOG0055			AT3G28345.1		ABC transporter family protein
cassava4.1_000411m	PF00498,PF07728,PF00004	PTHR23074	KOG0737			AT4G02480.1		AAA-type ATPase family protein
cassava4.1_000412m						AT3G14172.1
cassava4.1_000413m	PF00564,PF07714,PF00069	PTHR23257	KOG0192			AT1G16270.1		Protein kinase superfamily protein with octicosapeptide/Phox/Bem1p domain
cassava4.1_000414m						AT3G58050.1
cassava4.1_000415m						AT1G72390.1
cassava4.1_000416m	PF01424,PF00270,PF00271,PF04408,PF07717	PTHR18934	KOG0924			AT2G30800.1	ATVT-1,HVT1	helicase in vascular tissue and tapetum
cassava4.1_000417m		PTHR21497	KOG1139			AT5G02310.1	PRT6	proteolysis 6
cassava4.1_000418m	PF00612,PF02179					AT2G46240.1	ATBAG6,BAG6	BCL-2-associated athanogene 6
cassava4.1_000419m		PTHR21497	KOG1139			AT5G02310.1	PRT6	proteolysis 6
cassava4.1_000420m	PF00612,PF02179					AT2G46240.1	ATBAG6,BAG6	BCL-2-associated athanogene 6
cassava4.1_000421m		PTHR21497	KOG1139			AT5G02310.1	PRT6	proteolysis 6
cassava4.1_000422m		PTHR21497	KOG1139			AT5G02310.1	PRT6	proteolysis 6
cassava4.1_000423m	PF00702	PTHR11939	KOG0206	3.6.3.1	K01530	AT1G17500.1		ATPase E1-E2 type family protein / haloacid dehalogenase-like hydrolase family protein
cassava4.1_000424m	PF00005,PF00664	PTHR19242	KOG0058			AT3G55320.1	PGP20	P-glycoprotein 20
cassava4.1_000425m	PF00702	PTHR11939	KOG0206	3.6.3.1	K01530	AT1G17500.1		ATPase E1-E2 type family protein / haloacid dehalogenase-like hydrolase family protein
cassava4.1_000426m	PF00931,PF00560	PTHR23155	KOG4658			AT4G26090.1	RPS2	NB-ARC domain-containing disease resistance protein
cassava4.1_000427m	PF00005,PF00664	PTHR19242	KOG0058			AT3G55320.1	PGP20	P-glycoprotein 20
cassava4.1_000428m	PF00702	PTHR11939	KOG0206			AT1G72700.1		ATPase E1-E2 type family protein / haloacid dehalogenase-like hydrolase family protein
cassava4.1_000429m	PF07227	PTHR21736				AT3G63500.2		Protein of unknown function (DUF1423)
cassava4.1_000430m	PF08263,PF00560,PF00069,PF07714	PTHR23258	KOG1187			AT1G55610.1	BRL1	BRI1 like
cassava4.1_000431m	PF00999,PF02254	PTHR16254	KOG1650			AT4G00630.1	ATKEA2,KEA2	K+ efflux antiporter 2
cassava4.1_000432m	PF00999,PF02254	PTHR16254	KOG1650			AT4G00630.1	ATKEA2,KEA2	K+ efflux antiporter 2
cassava4.1_000433m	PF02463,PF02524,PF04508,PF06470	PTHR18937	KOG0018		K06636	AT3G54670.3	ATSMC1,SMC1,TTN8	Structural maintenance of chromosomes (SMC) family protein
cassava4.1_000434m	PF00400,PF04053,PF06957	PTHR19876	KOG0292		K05236	AT1G62020.1		Coatomer, alpha subunit
cassava4.1_000435m	PF00400,PF04053,PF06957	PTHR19876	KOG0292		K05236	AT1G62020.1		Coatomer, alpha subunit
cassava4.1_000436m	PF00702	PTHR11939	KOG0206			AT1G68710.1		ATPase E1-E2 type family protein / haloacid dehalogenase-like hydrolase family protein
cassava4.1_000437m	PF02985,PF03130,PF08623	PTHR12696	KOG1824			AT2G02560.2	ATCAND1,CAND1,ETA2,HVE,TIP120	cullin-associated and neddylation dissociated
cassava4.1_000438m	PF07227,PF00628	PTHR21736				AT3G63500.2		Protein of unknown function (DUF1423)
cassava4.1_000439m	PF00400,PF04053,PF06957	PTHR19876	KOG0292		K05236	AT1G62020.1		Coatomer, alpha subunit
cassava4.1_000440m	PF00400,PF04053,PF06957	PTHR19876	KOG0292		K05236	AT1G62020.1		Coatomer, alpha subunit
cassava4.1_000441m						AT5G22450.1
cassava4.1_000442m		PTHR22731	KOG2029			AT4G34310.1		alpha/beta-Hydrolases superfamily protein
cassava4.1_000443m		PTHR13091
cassava4.1_000444m	PF03178	PTHR10644	KOG1898		K12830	AT3G55220.1		Cleavage and polyadenylation specificity factor (CPSF) A subunit protein
cassava4.1_000445m	PF00176,PF00271	PTHR10799	KOG0387		K10841	AT2G18760.1	CHR8	chromatin remodeling 8
cassava4.1_000446m	PF00575	PTHR23270				AT3G11964.1		RNA binding;RNA binding
cassava4.1_000447m	PF00533,PF00628	PTHR13561				AT4G02110.1		transcription coactivators
cassava4.1_000448m	PF00063,PF00612	PTHR13140	KOG0160			AT5G54280.2	ATM2,ATM4,ATMYOS1	myosin 2
cassava4.1_000449m	PF00270,PF00271,PF04408,PF07717,PF00035	PTHR18934	KOG0920			AT1G48650.2		DEA(D/H)-box RNA helicase family protein
cassava4.1_000450m	PF01363,PF07719,PF00515	PTHR22835				AT1G61690.1		phosphoinositide binding
cassava4.1_000451m	PF05182					AT5G58040.1	ATFIP1[V],ATFIPS5,FIP1[V],FIPS5	homolog of yeast FIP1 [V]
cassava4.1_000452m						AT5G53440.1
cassava4.1_000453m	PF07719					AT3G50590.1		Transducin/WD40 repeat-like superfamily protein
cassava4.1_000454m	PF04563,PF04561,PF04565,PF04566,PF04567,PF00562,PF04560	PTHR20856	KOG0214			AT3G23780.2	DMS2,DRD2,NRPD2,NRPD2A,NRPE2	nuclear RNA polymerase D2A
cassava4.1_000455m	PF08142,PF04950	PTHR12858	KOG1980		K14569	AT1G06720.1		P-loop containing nucleoside triphosphate hydrolases superfamily protein
cassava4.1_000456m	PF02736,PF00063,PF00612	PTHR13140	KOG0160			AT5G54280.2	ATM2,ATM4,ATMYOS1	myosin 2
cassava4.1_000457m	PF02854,PF04050	PTHR12839	KOG2051		K14327	AT2G39260.1		binding;RNA binding
cassava4.1_000458m		PTHR23303	KOG1948			AT3G62360.1		Carbohydrate-binding-like fold
cassava4.1_000459m		PTHR22774	KOG2955			AT3G20720.2
cassava4.1_000460m	PF00931,PF00560	PTHR23155	KOG4658			AT3G14460.1		LRR and NB-ARC domains-containing disease resistance protein
cassava4.1_000461m	PF00249	PTHR10641			K09422	AT3G18100.1	AtMYB4R1,MYB4R1	myb domain protein 4r1
cassava4.1_000462m	PF05183	PTHR23079	KOG0988			AT3G49500.1	RDR6,SDE1,SGS2	RNA-dependent RNA polymerase 6
cassava4.1_000463m	PF00498,PF07728,PF00004	PTHR23074	KOG0737			AT4G02480.1		AAA-type ATPase family protein
cassava4.1_000464m						AT5G53440.1
cassava4.1_000465m	PF05182					AT5G58040.1	ATFIP1[V],ATFIPS5,FIP1[V],FIPS5	homolog of yeast FIP1 [V]
cassava4.1_000466m	PF04563,PF04561,PF04565,PF04566,PF04567,PF00562,PF04560	PTHR20856	KOG0214			AT3G23780.2	DMS2,DRD2,NRPD2,NRPD2A,NRPE2	nuclear RNA polymerase D2A
cassava4.1_000467m		PTHR11669	KOG0989			AT4G18820.1		AAA-type ATPase family protein
cassava4.1_000468m	PF00931,PF00560	PTHR23155:SF28	KOG4658			AT4G27190.1		NB-ARC domain-containing disease resistance protein
cassava4.1_000469m	PF08263,PF00560,PF00069,PF07714	PTHR23258	KOG1187	2.7.10.1,2.7.11.1	K13415	AT4G39400.1	ATBRI1,BIN1,BRI1,CBB2,DWF2	Leucine-rich receptor-like protein kinase family protein
cassava4.1_000470m	PF08263,PF00560,PF07723,PF00069,PF07714	PTHR23258	KOG1187	2.7.10.1,2.7.11.1	K13415	AT4G39400.1	ATBRI1,BIN1,BRI1,CBB2,DWF2	Leucine-rich receptor-like protein kinase family protein
cassava4.1_000471m	PF00122,PF00702	PTHR11939	KOG0206			AT5G04930.1	ALA1	aminophospholipid ATPase 1
cassava4.1_000472m						AT3G14172.1
cassava4.1_000473m	PF00004	PTHR11669	KOG0989			AT4G18820.1		AAA-type ATPase family protein
cassava4.1_000474m	PF00702	PTHR11939	KOG0206	3.6.3.1	K01530	AT1G68710.1		ATPase E1-E2 type family protein / haloacid dehalogenase-like hydrolase family protein
cassava4.1_000475m	PF04563,PF04561,PF04565,PF04566,PF04567,PF00562,PF04560	PTHR20856	KOG0214	2.7.7.6	K03010	AT4G21710.1	EMB1989,NRPB2,RPB2	DNA-directed RNA polymerase family protein
cassava4.1_000476m						AT4G24610.1
cassava4.1_000477m						AT5G43310.1		COP1-interacting protein-related
cassava4.1_000478m	PF08626	PTHR21512	KOG1953			AT5G11040.1	AtTRS120,TRS120	TRS120
cassava4.1_000479m	PF00575,PF00271,PF04408,PF07717	PTHR18934	KOG0922	3.6.4.13	K12818	AT3G26560.1		ATP-dependent RNA helicase, putative
cassava4.1_000480m	PF00702	PTHR11939	KOG0206	3.6.3.1	K01530	AT3G27870.1		ATPase E1-E2 type family protein / haloacid dehalogenase-like hydrolase family protein
cassava4.1_000481m	PF05182	PTHR13484				AT3G66652.2		fip1 motif-containing protein
cassava4.1_000482m	PF11817,PF07919	PTHR14374				AT5G65950.1
cassava4.1_000483m	PF00225,PF06548	PTHR16012	KOG4280			AT3G23670.1	KINESIN-12B,PAKRP1L	phragmoplast-associated kinesin-related protein, putative
cassava4.1_000484m		PTHR15321				AT3G21480.1		BRCT domain-containing DNA repair protein
cassava4.1_000485m	PF00931,PF00560	PTHR23154	KOG4658			AT3G14460.1		LRR and NB-ARC domains-containing disease resistance protein
cassava4.1_000486m	PF05063	PTHR13107	KOG2097			AT4G09980.1	EMB1691	Methyltransferase MT-A70 family protein
cassava4.1_000487m	PF02892,PF06994,PF05699		KOG1121			AT3G42170.1		BED zinc finger ;hAT family dimerisation domain
cassava4.1_000488m	PF01814,PF05495,PF00097	PTHR21319	KOG1940			AT3G18290.1	BTS,EMB2454	zinc finger protein-related
cassava4.1_000489m	PF00271,PF04408,PF07717	PTHR18934	KOG0926			AT1G33390.1	ATFAS4,FAS4	RNA helicase family protein
cassava4.1_000490m	PF04571,PF08235	PTHR12181	KOG2116			AT5G42870.1	ATPAH2,PAH2	phosphatidic acid phosphohydrolase 2
cassava4.1_000491m			KOG0978			AT1G67230.1	LINC1	little nuclei1
cassava4.1_000492m	PF05794	PTHR12832	KOG1981			AT1G22930.1		T-complex protein 11
cassava4.1_000493m						AT3G14172.1
cassava4.1_000494m						AT1G27850.1
cassava4.1_000495m		PTHR21497	KOG1139			AT5G02310.1	PRT6	proteolysis 6
cassava4.1_000496m	PF00931,PF00560	PTHR23155	KOG4658			AT3G14470.1		NB-ARC domain-containing disease resistance protein
cassava4.1_000497m	PF00686,PF01326	PTHR22931				AT5G26570.1	ATGWD3,OK1,PWD	catalytics;carbohydrate kinases;phosphoglucan, water dikinases
cassava4.1_000498m	PF12329	PTHR23160	KOG0978			AT5G41140.1		Myosin heavy chain-related protein
cassava4.1_000499m	PF03398	PTHR12161	KOG2027			AT2G19710.1		Regulator of Vps4 activity in the MVB pathway protein
cassava4.1_000500m					K12124	AT1G22770.1	FB,GI	gigantea protein (GI)
cassava4.1_000501m	PF07926		KOG4593		K09291	AT1G79280.3	AtTPR,NUA	nuclear pore anchor
cassava4.1_000502m	PF02985,PF08161	PTHR21576	KOG1248			AT4G23540.1		ARM repeat superfamily protein
cassava4.1_000503m						AT1G27850.1
cassava4.1_000504m	PF00122,PF00702	PTHR11939	KOG0206	3.6.3.1	K01530	AT1G59820.1	ALA3	aminophospholipid ATPase 3
cassava4.1_000505m	PF03031,PF00533	PTHR23081				AT2G33540.1	ATCPL3,CPL3	C-terminal domain phosphatase-like 3
cassava4.1_000506m	PF00855					AT5G27650.1		Tudor/PWWP/MBT superfamily protein
cassava4.1_000507m	PF01582,PF00931,PF00560,PF07725	PTHR23155	KOG4658			AT1G27170.1		transmembrane receptors;ATP binding
cassava4.1_000508m	PF07728,PF00004,PF00439	PTHR23069	KOG0732			AT1G05910.1		cell division cycle protein 48-related / CDC48-related
cassava4.1_000509m	PF02985					AT5G16210.1		HEAT repeat-containing protein
cassava4.1_000510m			KOG0978			AT1G67230.1	LINC1	little nuclei1
cassava4.1_000511m	PF04564	PTHR22849				AT5G42340.1	PUB15	Plant U-Box 15
cassava4.1_000512m	PF03552			2.4.2.24	K00770	AT1G02730.1	ATCSLD5,CSLD5,SOS6	cellulose synthase-like D5
cassava4.1_000513m	PF01504	PTHR23086				AT1G34260.1	FAB1D	FORMS APLOID AND BINUCLEATE CELLS 1A
cassava4.1_000514m	PF08424	PTHR13471				AT3G17740.1
cassava4.1_000515m						AT3G01780.1	TPLATE	ARM repeat superfamily protein
cassava4.1_000516m						AT4G09680.1	ATCTC1,CTC1	conserved telomere maintenance component 1
cassava4.1_000517m	PF10377	PTHR13222				AT4G30790.1
cassava4.1_000518m	PF00069	PTHR11295	KOG0667			AT1G73460.1		Protein kinase superfamily protein
cassava4.1_000519m	PF00249,PF06584	PTHR21689	KOG1019			AT3G21430.2	ALY3,ATALY3	DNA binding
cassava4.1_000520m	PF08263,PF00560,PF00069,PF07714	PTHR23258	KOG1187	2.7.11.1	K13420	AT5G46330.1	FLS2	Leucine-rich receptor-like protein kinase family protein
cassava4.1_000521m						AT3G14172.1
cassava4.1_000522m	PF02985,PF12460	PTHR12891	KOG1967			AT5G48120.1		ARM repeat superfamily protein
cassava4.1_000523m	PF02985		KOG0211			AT5G16210.1		HEAT repeat-containing protein
cassava4.1_000524m		PTHR10799:SF35				AT1G08060.2	MOM,MOM1	ATP-dependent helicase family protein
cassava4.1_000525m	PF00397,PF00270,PF00271	PTHR10967	KOG0331	3.6.4.13	K12823	AT3G01540.3	ATDRH1,DRH1	DEAD box RNA helicase 1
cassava4.1_000526m	PF00063,PF00612,PF01843	PTHR13140	KOG0160			AT5G20490.2	ATXIK,XI-17,XIK	Myosin family protein with Dil domain
cassava4.1_000527m	PF02194,PF00787,PF08628	PTHR22999				AT1G15240.2		Phox-associated domain;Phox-like;Sorting nexin, C-terminal
cassava4.1_000528m	PF03423,PF08323	PTHR12526				AT1G11720.2	ATSS3,SS3	starch synthase 3
cassava4.1_000529m	PF01485,PF03552		KOG0320			AT3G03050.1	ATCSLD3,CSLD3,KJK	cellulose synthase-like D3
cassava4.1_000530m		PTHR12596	KOG4541			AT3G04490.1
cassava4.1_000531m	PF08446,PF01590,PF00360,PF00989,PF08448,PF00512,PF02518	PTHR23283			K12121	AT2G18790.1	HY3,OOP1,PHYB	phytochrome B
cassava4.1_000532m	PF00270,PF00271,PF04408,PF07717,PF00035	PTHR18934	KOG0920			AT5G04895.1		DEA(D/H)-box RNA helicase family protein
cassava4.1_000533m	PF08263,PF00560,PF00069,PF07714	PTHR23258	KOG1187			AT3G02130.1	RPK2,TOAD2	receptor-like protein kinase 2
cassava4.1_000534m	PF01582,PF00931,PF00560,PF07725	PTHR23155	KOG4658			AT5G36930.2		Disease resistance protein (TIR-NBS-LRR class) family
cassava4.1_000535m	PF02671,PF08295	PTHR12346	KOG4204			AT5G15020.2	SNL2	SIN3-like 2
cassava4.1_000536m	PF00575,PF07238,PF00627,PF00889	PTHR11741	KOG1071			AT4G29060.1	emb2726	elongation factor Ts family protein
cassava4.1_000537m	PF08263,PF00560,PF00069,PF07714	PTHR23258	KOG1187			AT3G02130.1	RPK2,TOAD2	receptor-like protein kinase 2
cassava4.1_000538m	PF01624,PF00488,PF01541	PTHR11361	KOG0217			AT3G24320.1	ATMSH1,CHM,CHM1,MSH1	MUTL protein homolog 1
cassava4.1_000539m	PF08513,PF00400	PTHR22847	KOG0293			AT1G80490.2	TPR1	TOPLESS-related 1
cassava4.1_000540m	PF08513,PF00400	PTHR22847	KOG0293			AT1G80490.2	TPR1	TOPLESS-related 1
cassava4.1_000541m	PF10409,PF02181	PTHR23213	KOG1922			AT2G25050.1		Actin-binding FH2 (Formin Homology) protein
cassava4.1_000542m	PF00560,PF00069,PF07714	PTHR22986	KOG0198			AT1G04210.1		Leucine-rich repeat protein kinase family protein
cassava4.1_000543m	PF00004	PTHR23389				AT1G77620.1		P-loop containing nucleoside triphosphate hydrolases superfamily protein
cassava4.1_000544m	PF08513,PF00400	PTHR22847	KOG0266			AT1G15750.2	TPL,WSIP1	Transducin family protein / WD-40 repeat family protein
cassava4.1_000545m	PF08513,PF00400	PTHR22847	KOG0266			AT1G15750.1	TPL,WSIP1	Transducin family protein / WD-40 repeat family protein
cassava4.1_000546m	PF03159,PF00098	PTHR12341	KOG2044	3.1.13.-	K12619	AT1G75660.1	AtXRN3,XRN3	5\'-3\' exoribonuclease 3
cassava4.1_000547m	PF08513,PF00400	PTHR22847	KOG0266			AT1G15750.4	TPL,WSIP1	Transducin family protein / WD-40 repeat family protein
cassava4.1_000548m	PF08263,PF00560,PF00069,PF07714	PTHR23258	KOG1187			AT2G01950.1	BRL2,VH1	BRI1-like 2
cassava4.1_000549m	PF00122,PF00702	PTHR11939	KOG0206			AT5G04930.1	ALA1	aminophospholipid ATPase 1
cassava4.1_000550m	PF08513,PF00400	PTHR22847	KOG0266			AT3G15880.1	TPR4,WSIP2	WUS-interacting protein 2
cassava4.1_000551m	PF09262,PF00004	PTHR23077	KOG0735		K13338	AT5G08470.1	PEX1	peroxisome 1
cassava4.1_000552m	PF03159,PF00098	PTHR12341	KOG2044	3.1.13.-	K12619	AT1G75660.1	AtXRN3,XRN3	5\'-3\' exoribonuclease 3
cassava4.1_000553m	PF00931,PF00560	PTHR23155	KOG4658			AT3G14470.1		NB-ARC domain-containing disease resistance protein
cassava4.1_000554m	PF08513,PF00400	PTHR22847	KOG0266			AT1G15750.2	TPL,WSIP1	Transducin family protein / WD-40 repeat family protein
cassava4.1_000555m	PF00270,PF00271,PF09369	PTHR10967	KOG4150			AT5G08110.1		nucleic acid binding;ATP-dependent helicases;ATP binding;helicases;ATP-dependent helicases
cassava4.1_000556m	PF05183	PTHR23079	KOG0988			AT1G14790.1	ATRDRP1,RDR1	RNA-dependent RNA polymerase 1
cassava4.1_000557m		PTHR11706				AT5G03280.1	ATEIN2,CKR1,EIN2,ERA3,ORE2,ORE3,PIR2	NRAMP metal ion transporter family protein
cassava4.1_000558m	PF08513,PF00400	PTHR22847	KOG0293			AT3G15880.2	TPR4,WSIP2	WUS-interacting protein 2
cassava4.1_000559m	PF00931,PF00560	PTHR23155	KOG4658			AT3G14470.1		NB-ARC domain-containing disease resistance protein
cassava4.1_000560m	PF08513,PF00400	PTHR19932	KOG0266			AT5G27030.1	TPR3	TOPLESS-related 3
cassava4.1_000561m	PF08513,PF00400	PTHR22847	KOG0279			AT5G27030.1	TPR3	TOPLESS-related 3
cassava4.1_000562m	PF00046	PTHR19418				AT4G12750.1		Homeodomain-like transcriptional regulator
cassava4.1_000563m	PF00400	PTHR13923	KOG0307		K14005	AT3G63460.1		transducin family protein / WD-40 repeat family protein
cassava4.1_000564m	PF03159,PF00098	PTHR12341	KOG2044	3.1.13.-	K12619	AT1G75660.1	AtXRN3,XRN3	5\'-3\' exoribonuclease 3
cassava4.1_000565m	PF00270,PF00271	PTHR10967	KOG0334	3.6.4.13	K12811	AT1G20920.1		P-loop containing nucleoside triphosphate hydrolases superfamily protein
cassava4.1_000566m	PF05670,PF00098,PF11923	PTHR15239	KOG2030			AT5G49930.1	emb1441	zinc knuckle (CCHC-type) family protein
cassava4.1_000567m	PF08263,PF00560	PTHR23258	KOG0472			AT1G47890.1	AtRLP7,RLP7	receptor like protein 7
cassava4.1_000568m	PF08446,PF01590,PF00360,PF00989,PF08448,PF00512,PF02518	PTHR23283			K12123	AT4G18130.1	PHYE	phytochrome E
cassava4.1_000569m	PF10475,PF10474	PTHR13258	KOG2939			AT2G27900.1
cassava4.1_000570m	PF08446,PF01590,PF00360,PF00989,PF02518	PTHR23283				AT5G35840.1	PHYC	phytochrome C
cassava4.1_000571m	PF01074,PF09261,PF07748	PTHR11607	KOG1958	3.2.1.114	K01231	AT5G14950.1	ATGMII,GMII	golgi alpha-mannosidase II
cassava4.1_000572m						AT5G13390.1	NEF1	no exine formation 1
cassava4.1_000573m	PF01582,PF00931,PF00560,PF07725	PTHR23155	KOG4658			AT5G36930.2		Disease resistance protein (TIR-NBS-LRR class) family
cassava4.1_000574m	PF07064	PTHR22746	KOG2006			AT5G28350.1		Quinoprotein amine dehydrogenase, beta chain-like; RIC1-like guanyl-nucleotide exchange factor
cassava4.1_000575m	PF08446,PF01590,PF00360,PF00989,PF08448,PF00512,PF02518	PTHR23283			K12120	AT1G09570.1	FHY2,FRE1,HY8,PHYA	phytochrome A
cassava4.1_000576m	PF04571,PF08235	PTHR12181	KOG2116			AT5G42870.1	ATPAH2,PAH2	phosphatidic acid phosphohydrolase 2
cassava4.1_000577m	PF08263,PF00560,PF07714,PF00069	PTHR23258	KOG1187			AT1G73080.1	ATPEPR1,PEPR1	PEP1 receptor 1
cassava4.1_000578m	PF00249,PF06584	PTHR21689	KOG1019			AT3G05380.2	ALY2,ATALY2	DIRP ;Myb-like DNA-binding domain
cassava4.1_000579m	PF00773	PTHR23355	KOG2102			AT1G77680.1		Ribonuclease II/R family protein
cassava4.1_000580m	PF00097	PTHR13145		6.3.2.19	K10661	AT4G34100.2		RING/U-box superfamily protein
cassava4.1_000581m						AT3G19870.1
cassava4.1_000582m	PF00249,PF06584	PTHR21689	KOG1019			AT3G21430.2	ALY3,ATALY3	DNA binding
cassava4.1_000583m	PF00005	PTHR19241	KOG0061			AT1G53390.1		P-loop containing nucleoside triphosphate hydrolases superfamily protein
cassava4.1_000584m	PF08263,PF00560,PF00069,PF07714	PTHR23258	KOG1187			AT5G63930.1		Leucine-rich repeat protein kinase family protein
cassava4.1_000585m	PF00931,PF00560,PF07725	PTHR23155	KOG4658			AT1G27170.1		transmembrane receptors;ATP binding
cassava4.1_000586m	PF00097	PTHR13145		6.3.2.19	K10661	AT4G34100.2		RING/U-box superfamily protein
cassava4.1_000587m	PF00097	PTHR13145	KOG1609	6.3.2.19	K10661	AT4G34100.2		RING/U-box superfamily protein
cassava4.1_000588m	PF00097	PTHR13145	KOG1609	6.3.2.19	K10661	AT4G34100.2		RING/U-box superfamily protein
cassava4.1_000589m	PF01582,PF00931,PF00560,PF07725	PTHR23155	KOG4658			AT5G17680.1		disease resistance protein (TIR-NBS-LRR class), putative
cassava4.1_000590m	PF00097	PTHR13145	KOG1609	6.3.2.19	K10661	AT4G34100.2		RING/U-box superfamily protein
cassava4.1_000591m	PF03810,PF02985,PF03130,PF00514	PTHR10527	KOG2171			AT5G19820.1	emb2734	ARM repeat superfamily protein
cassava4.1_000592m						AT5G20610.1
cassava4.1_000593m	PF00931,PF00560	PTHR23155	KOG4658			AT1G53350.1		Disease resistance protein (CC-NBS-LRR class) family
cassava4.1_000594m						AT3G49490.1
cassava4.1_000595m	PF00931,PF00560	PTHR23155	KOG4658			AT3G14470.1		NB-ARC domain-containing disease resistance protein
cassava4.1_000596m	PF08514	PTHR11199	KOG2011		K06671	AT2G47980.1	ATSCC3,SCC3	sister-chromatid cohesion protein 3
cassava4.1_000597m	PF00289,PF02786,PF02787,PF02142	PTHR11405	KOG0370	6.3.5.5	K01955	AT1G29900.1	CARB	carbamoyl phosphate synthetase B
cassava4.1_000598m						AT5G20610.1
cassava4.1_000599m	PF00917,PF00443,PF12436	PTHR10420	KOG1863	3.1.2.15	K11838	AT5G06600.2	UBP12	ubiquitin-specific protease 12
cassava4.1_000600m	PF00226,PF11926	PTHR11821				AT5G27240.1		DNAJ heat shock N-terminal domain-containing protein
cassava4.1_000601m	PF01535	PTHR10483				AT4G31850.1	PGR3	proton gradient regulation 3
cassava4.1_000602m	PF00249,PF06584	PTHR21689	KOG1019			AT3G05380.4	ALY2,ATALY2	DIRP ;Myb-like DNA-binding domain
cassava4.1_000603m	PF00415,PF01363,PF08381	PTHR22870	KOG1427			AT5G42140.1		Regulator of chromosome condensation (RCC1) family with FYVE zinc finger domain
cassava4.1_000604m	PF02362,PF06507,PF02309				K14486	AT1G19220.1	ARF11,ARF19,IAA22	auxin response factor 19
cassava4.1_000605m	PF00564,PF07714,PF00069	PTHR23257	KOG0192			AT5G57610.1		Protein kinase superfamily protein with octicosapeptide/Phox/Bem1p domain
cassava4.1_000606m	PF07819	PTHR15495	KOG3724			AT3G27325.2		hydrolases, acting on ester bonds
cassava4.1_000607m	PF02162,PF04810,PF04811,PF08033,PF04815,PF00626	PTHR13803	KOG1984		K14007	AT4G32640.1		Sec23/Sec24 protein transport family protein
cassava4.1_000608m						AT5G20610.1
cassava4.1_000609m	PF02362,PF06507,PF02309				K14486	AT1G19220.1	ARF11,ARF19,IAA22	auxin response factor 19
cassava4.1_000610m	PF02362,PF06507,PF02309					AT5G20730.2	ARF7,BIP,IAA21,IAA23,IAA25,MSG1,NPH4,TIR5	Transcriptional factor B3 family protein / auxin-responsive factor AUX/IAA-related
cassava4.1_000611m	PF00595	PTHR22939				AT3G03380.1	DegP7	DegP protease 7
cassava4.1_000612m
cassava4.1_000613m	PF00249,PF06584	PTHR21689	KOG1019			AT3G05380.4	ALY2,ATALY2	DIRP ;Myb-like DNA-binding domain
cassava4.1_000614m		PTHR11638				AT2G40130.2		Double Clp-N motif-containing P-loop nucleoside triphosphate hydrolases superfamily protein
cassava4.1_000615m						AT3G49490.1
cassava4.1_000616m		PTHR11638	KOG1051			AT1G07200.2		Double Clp-N motif-containing P-loop nucleoside triphosphate hydrolases superfamily protein
cassava4.1_000617m	PF00855,PF05964,PF05965,PF00628,PF00856	PTHR13793				AT1G05830.2	ATX2,SDG30	trithorax-like protein 2
cassava4.1_000618m	PF08263,PF00560,PF00069,PF07714	PTHR23258	KOG1187			AT1G55610.1	BRL1	BRI1 like
cassava4.1_000619m	PF00702	PTHR11939	KOG0206	3.6.3.1	K01530	AT5G44240.2	ALA2	aminophospholipid ATPase 2
cassava4.1_000620m		PTHR12902				AT2G34150.2	ATRANGAP2,ATSCAR1,SCAR1,WAVE1	SCAR family protein
cassava4.1_000621m						AT3G62010.1
cassava4.1_000622m	PF00169,PF00415,PF01363,PF08381	PTHR22870	KOG1427			AT5G19420.1		Regulator of chromosome condensation (RCC1) family with FYVE zinc finger domain
cassava4.1_000623m	PF07699					AT5G11700.2
cassava4.1_000624m	PF08263,PF00560,PF00069,PF07714	PTHR23258	KOG1187			AT1G74360.1		Leucine-rich repeat protein kinase family protein
cassava4.1_000625m						AT5G65770.3	LINC4	little nuclei4
cassava4.1_000626m	PF07649,PF01422	PTHR12360	KOG1952			AT1G10170.1	ATNFXL1,NFXL1	NF-X-like 1
cassava4.1_000627m	PF01582,PF00931,PF00560,PF07725	PTHR23258	KOG4658			AT5G17680.1		disease resistance protein (TIR-NBS-LRR class), putative
cassava4.1_000628m	PF07496	PTHR22884				AT1G77300.2	ASHH2,CCR1,EFS,SDG8	histone methyltransferases(H3-K4 specific);histone methyltransferases(H3-K36 specific)
cassava4.1_000629m	PF00169,PF00614	PTHR18896		3.1.4.4	K01115	AT3G16785.1	PLD ZETA 1,PLDP1,PLDZ1,PLDZETA1	phospholipase D P1
cassava4.1_000630m	PF05911,PF04508					AT1G47900.2		Plant protein of unknown function (DUF869)
cassava4.1_000631m	PF08797,PF00176,PF00097,PF00271	PTHR10799	KOG1001			AT5G43530.1		Helicase protein with RING/U-box domain
cassava4.1_000632m	PF04851,PF00176,PF00271	PTHR10799	KOG0386	3.6.4.-	K11647	AT3G06010.1	ATCHR12	Homeotic gene regulator
cassava4.1_000633m	PF00307,PF00225	PTHR16012	KOG0239			AT1G63640.1		P-loop nucleoside triphosphate hydrolases superfamily protein with CH (Calponin Homology) domain
cassava4.1_000634m	PF00899,PF10585,PF02134,PF09358	PTHR10953	KOG2012	6.3.2.19	K03178	AT5G06460.1	ATUBA2,UBA 2	ubiquitin activating enzyme 2
cassava4.1_000635m	PF00899,PF10585,PF02134,PF09358	PTHR10953	KOG2012	6.3.2.19	K03178	AT5G06460.1	ATUBA2,UBA 2	ubiquitin activating enzyme 2
cassava4.1_000636m	PF00169,PF01412,PF00023,PF00069	PTHR23180	KOG0521			AT5G13300.1	AGD3,SFC,VAN3	ARF GTPase-activating protein
cassava4.1_000637m		PTHR21726				AT1G74160.1
cassava4.1_000638m	PF08513,PF00400	PTHR22847	KOG0266			AT1G80490.2	TPR1	TOPLESS-related 1
cassava4.1_000639m	PF00931,PF00560	PTHR10763	KOG4658			AT3G14470.1		NB-ARC domain-containing disease resistance protein
cassava4.1_000640m	PF00917	PTHR10420				AT1G04300.1		TRAF-like superfamily protein
cassava4.1_000641m						AT3G12590.1
cassava4.1_000642m	PF07719,PF00515	PTHR14027	KOG2002			AT2G06210.1	ELF8,VIP6	binding
cassava4.1_000643m	PF08263,PF00560,PF00069,PF07714	PTHR23258	KOG1187			AT5G56040.2		Leucine-rich receptor-like protein kinase family protein
cassava4.1_000644m	PF08263,PF00560,PF00069,PF07714	PTHR23258	KOG1187			AT1G72300.1		Leucine-rich receptor-like protein kinase family protein
cassava4.1_000645m	PF00931,PF00560	PTHR23155	KOG4658			AT3G14470.1		NB-ARC domain-containing disease resistance protein
cassava4.1_000646m	PF00133,PF08264,PF06827	PTHR11946	KOG0433	6.1.1.5	K01870	AT5G49030.3	OVA2	tRNA synthetase class I (I, L, M and V) family protein
cassava4.1_000647m	PF00415,PF01363,PF08381	PTHR22870				AT5G19420.1		Regulator of chromosome condensation (RCC1) family with FYVE zinc finger domain
cassava4.1_000648m	PF05911,PF04508					AT1G47900.1		Plant protein of unknown function (DUF869)
cassava4.1_000649m	PF00036	PTHR11216	KOG1850			AT1G21630.1		Calcium-binding EF hand family protein
cassava4.1_000650m		PTHR13003	KOG1964		K14301	AT3G14120.2
cassava4.1_000651m	PF00481,PF00027,PF00069	PTHR13832	KOG0614	2.7.11.11	K04345	AT2G20050.1		protein serine/threonine phosphatases;protein kinases;catalytics;cAMP-dependent protein kinase regulators;ATP binding;protein serine/threonine phosphatases
cassava4.1_000652m	PF03552	PTHR13301:SF1				AT5G64740.1	CESA6,E112,IXR2,PRC1	cellulose synthase 6
cassava4.1_000653m		PTHR21726				AT1G74160.1
cassava4.1_000654m	PF08264	PTHR11946	KOG0437	6.1.1.4	K01869	AT1G09620.1		ATP binding;leucine-tRNA ligases;aminoacyl-tRNA ligases;nucleotide binding;ATP binding;aminoacyl-tRNA ligases
cassava4.1_000655m	PF01624,PF05188,PF05192,PF00488	PTHR11361	KOG0218		K08736	AT4G25540.1	ATMSH3,MSH3	homolog of DNA mismatch repair protein MSH3
cassava4.1_000656m	PF08264	PTHR11946	KOG0437	6.1.1.4	K01869	AT1G09620.1		ATP binding;leucine-tRNA ligases;aminoacyl-tRNA ligases;nucleotide binding;ATP binding;aminoacyl-tRNA ligases
cassava4.1_000657m	PF00931,PF00560	PTHR23155	KOG4658			AT3G14470.1		NB-ARC domain-containing disease resistance protein
cassava4.1_000658m	PF08263,PF00560,PF00069,PF07714	PTHR23258	KOG1187			AT5G56040.2		Leucine-rich receptor-like protein kinase family protein
cassava4.1_000659m	PF00628,PF03552	PTHR13301		2.4.1.12	K10999	AT4G32410.1	AtCESA1,CESA1,RSW1	cellulose synthase 1
cassava4.1_000660m	PF03552	PTHR13301		2.4.1.12	K10999	AT4G32410.1	AtCESA1,CESA1,RSW1	cellulose synthase 1
cassava4.1_000661m		PTHR11751		2.1.1.12	K08247	AT5G49810.1	MMT	methionine S-methyltransferase
cassava4.1_000662m	PF03810,PF02985,PF03130,PF00514	PTHR10527	KOG2171			AT5G19820.1	emb2734	ARM repeat superfamily protein
cassava4.1_000663m	PF08263,PF00560,PF00069,PF07714	PTHR23258	KOG1187			AT5G48940.1		Leucine-rich repeat transmembrane protein kinase family protein
cassava4.1_000664m						AT4G00930.1	CIP4.1	COP1-interacting protein 4.1
cassava4.1_000665m		PTHR11751	KOG0634	2.1.1.12	K08247	AT5G49810.1	MMT	methionine S-methyltransferase
cassava4.1_000666m	PF00004	PTHR23076				AT3G04340.1	emb2458	FtsH extracellular protease family
cassava4.1_000667m	PF03552	PTHR13301:SF1				AT5G64740.1	CESA6,E112,IXR2,PRC1	cellulose synthase 6
cassava4.1_000668m	PF05904					AT1G13940.1		Plant protein of unknown function (DUF863)
cassava4.1_000669m	PF00415,PF01363,PF08381	PTHR22870	KOG1427			AT1G65920.1		Regulator of chromosome condensation (RCC1) family with FYVE zinc finger domain
cassava4.1_000670m	PF08263,PF00560,PF00069,PF07714	PTHR23258	KOG1187			AT1G34110.1		Leucine-rich receptor-like protein kinase family protein
cassava4.1_000671m	PF08295	PTHR12346				AT1G70060.1	SNL4	SIN3-like 4
cassava4.1_000672m		PTHR12326:SF1				AT3G48200.1
cassava4.1_000673m	PF00628,PF03552	PTHR13301:SF1		2.4.1.12	K10999	AT5G05170.1	ATCESA3,ATH-B,CESA3,CEV1,IXR1	Cellulose synthase family protein
cassava4.1_000674m	PF01535	PTHR10483				AT1G30610.2	EMB2279,EMB88	pentatricopeptide (PPR) repeat-containing protein
cassava4.1_000675m	PF03859,PF01833,PF00023,PF00612	PTHR23335	KOG0520			AT2G22300.1	CAMTA3,SR1	signal responsive 1
cassava4.1_000676m						AT4G01290.2
cassava4.1_000677m	PF00179	PTHR11621	KOG0895	6.3.2.19	K10581	AT2G16920.1	PFU2,UBC23	ubiquitin-conjugating enzyme 23
cassava4.1_000678m	PF08700		KOG2033			AT5G16300.1		Vps51/Vps67 family (components of vesicular transport) protein
cassava4.1_000679m	PF00560					AT4G26090.1	RPS2	NB-ARC domain-containing disease resistance protein
cassava4.1_000680m	PF03372	PTHR11200	KOG0565			AT1G65580.1	FRA3	Endonuclease/exonuclease/phosphatase family protein
cassava4.1_000681m	PF00557,PF08644,PF08512	PTHR13980	KOG1189			AT4G10710.1	SPT16	global transcription factor C
cassava4.1_000682m	PF00628,PF08214	PTHR13808				AT1G79000.1	ATHAC1,ATHPCAT2,HAC1,PCAT2	histone acetyltransferase of the CBP family 1
cassava4.1_000683m	PF00557,PF08644,PF08512	PTHR13980	KOG1189			AT4G10710.1	SPT16	global transcription factor C
cassava4.1_000684m	PF05904					AT1G13940.1		Plant protein of unknown function (DUF863)
cassava4.1_000685m	PF03110					AT1G20980.1	ATSPL14,FBR6,SPL14,SPL1R2	squamosa promoter binding protein-like 14
cassava4.1_000686m	PF00168,PF08372	PTHR10024				AT5G17980.1		C2 calcium/lipid-binding plant phosphoribosyltransferase family protein
cassava4.1_000687m	PF03859,PF01833,PF00023,PF00612	PTHR23335	KOG0520			AT5G64220.1		Calmodulin-binding transcription activator protein with CG-1 and Ankyrin domains
cassava4.1_000688m	PF00082,PF12580	PTHR10795	KOG1114	3.4.14.10	K01280	AT4G20850.1	TPP2	tripeptidyl peptidase ii
cassava4.1_000689m	PF08263,PF00560,PF00069,PF07714	PTHR23258	KOG1187			AT2G33170.1		Leucine-rich repeat receptor-like protein kinase family protein
cassava4.1_000690m	PF05182					AT5G58040.1	ATFIP1[V],ATFIPS5,FIP1[V],FIPS5	homolog of yeast FIP1 [V]
cassava4.1_000691m	PF02463,PF04508,PF06470	PTHR18937	KOG0964		K06669	AT2G27170.1	SMC3,TTN7	Structural maintenance of chromosomes (SMC) family protein
cassava4.1_000692m						AT2G24960.2
cassava4.1_000693m	PF00397,PF01846	PTHR11864	KOG0152			AT1G44910.1	ATPRP40A,PRP40A	pre-mRNA-processing protein 40A
cassava4.1_000694m						AT1G07910.1	ATRNL,RNL	RNAligase
cassava4.1_000695m	PF03552	PTHR13301:SF1				AT5G05170.1	ATCESA3,ATH-B,CESA3,CEV1,IXR1	Cellulose synthase family protein
cassava4.1_000696m	PF08263,PF00560,PF00069	PTHR23258	KOG1187			AT5G10020.1		Leucine-rich receptor-like protein kinase family protein
cassava4.1_000697m	PF00787	PTHR12326				AT3G48195.1		Phox (PX) domain-containing protein
cassava4.1_000698m	PF00225,PF11995	PTHR16012	KOG0242			AT5G66310.1		ATP binding microtubule motor family protein
cassava4.1_000699m	PF04096,PF12110	PTHR23198	KOG0845			AT1G80680.1	MOS3,NUP96,PRE,SAR3	SUPPRESSOR OF AUXIN RESISTANCE 3
cassava4.1_000700m	PF02091,PF02092			6.1.1.14	K14164	AT3G48110.1	EDD,EDD1	glycine-tRNA ligases
cassava4.1_000701m	PF01535	PTHR10483				AT5G27270.1	EMB976	Tetratricopeptide repeat (TPR)-like superfamily protein
cassava4.1_000702m	PF00176,PF00271,PF09110,PF00249,PF09111	PTHR10799	KOG0385	3.6.4.-	K11654	AT3G06400.2	CHR11	chromatin-remodeling protein 11
cassava4.1_000703m	PF00176,PF00271,PF09110,PF09111	PTHR10799	KOG0385	3.6.4.-	K11654	AT3G06400.2	CHR11	chromatin-remodeling protein 11
cassava4.1_000704m	PF01417	PTHR12276	KOG2056		K12471	AT3G59290.1		ENTH/VHS family protein
cassava4.1_000705m	PF02263,PF02841	PTHR10751	KOG1003			AT5G46070.1		Guanylate-binding family protein
cassava4.1_000706m	PF01417	PTHR12276	KOG2056		K12471	AT3G59290.1		ENTH/VHS family protein
cassava4.1_000707m	PF02263,PF02841	PTHR10751	KOG0978			AT5G46070.1		Guanylate-binding family protein
cassava4.1_000708m	PF08263,PF00560,PF00069,PF07714	PTHR23258	KOG1187			AT5G56040.2		Leucine-rich receptor-like protein kinase family protein
cassava4.1_000709m	PF00023,PF00415	PTHR22870	KOG0783			AT3G03790.2		ankyrin repeat family protein / regulator of chromosome condensation (RCC1) family protein
cassava4.1_000710m	PF00023,PF00415	PTHR22870	KOG0783			AT3G03790.2		ankyrin repeat family protein / regulator of chromosome condensation (RCC1) family protein
cassava4.1_000711m						AT3G01810.3
cassava4.1_000712m	PF03552	PTHR13301:SF1				AT5G64740.1	CESA6,E112,IXR2,PRC1	cellulose synthase 6
cassava4.1_000713m						AT3G10650.1
cassava4.1_000714m						AT4G01290.2
cassava4.1_000715m	PF07990,PF00806	PTHR12537	KOG1488			AT2G29190.1	APUM2,PUM2	pumilio 2
cassava4.1_000716m	PF00690,PF00122,PF00702,PF00689	PTHR11939	KOG0202	3.6.3.8	K01537	AT1G07670.1	ATECA4,ECA4	endomembrane-type CA-ATPase 4
cassava4.1_000717m		PTHR11638	KOG1051			AT5G57710.1		Double Clp-N motif-containing P-loop nucleoside triphosphate hydrolases superfamily protein
cassava4.1_000718m	PF02347	PTHR11773	KOG2040	1.4.4.2	K00281	AT4G33010.1	AtGLDP1,GLDP1	glycine decarboxylase P-protein 1
cassava4.1_000719m	PF08323	PTHR12526	KOG1003			AT4G18240.1	ATSS4,SS4,SSIV	starch synthase 4
cassava4.1_000720m	PF00225,PF00097	PTHR16012	KOG0242			AT4G39050.1		Kinesin motor family protein
cassava4.1_000721m	PF00076,PF00641,PF01585	PTHR13948	KOG0154		K13094	AT3G54230.2	SUA	suppressor of abi3-5
cassava4.1_000722m	PF02347	PTHR11773	KOG2040	1.4.4.2	K00281	AT4G33010.1	AtGLDP1,GLDP1	glycine decarboxylase P-protein 1
cassava4.1_000723m		PTHR11638	KOG1051			AT5G57710.1		Double Clp-N motif-containing P-loop nucleoside triphosphate hydrolases superfamily protein
cassava4.1_000724m	PF11721,PF00225	PTHR16012	KOG0239			AT2G22610.2		Di-glucose binding protein with Kinesin motor domain
cassava4.1_000725m	PF00311			4.1.1.31	K01595	AT1G68750.1	ATPPC4,PPC4	phosphoenolpyruvate carboxylase 4
cassava4.1_000726m	PF11145					AT1G52780.1		Protein of unknown function (DUF2921)
cassava4.1_000727m	PF03813	PTHR17972	KOG2054		K14544	AT1G63810.1
cassava4.1_000728m	PF08263,PF00560	PTHR23258	KOG0472			AT1G45616.1	AtRLP6,RLP6	receptor like protein 6
cassava4.1_000729m	PF07990,PF00806	PTHR12537	KOG1488			AT2G29190.2	APUM2,PUM2	pumilio 2
cassava4.1_000730m	PF00690,PF00122,PF00702,PF00689	PTHR11939	KOG0204	3.6.3.8	K01537	AT3G63380.1		ATPase E1-E2 type family protein / haloacid dehalogenase-like hydrolase family protein
cassava4.1_000731m	PF00069	PTHR11295	KOG0670	2.7.11.1	K08827	AT3G25840.1		Protein kinase superfamily protein
cassava4.1_000732m	PF08550,PF00534	PTHR12526	KOG0853	2.4.1.14	K00696	AT5G20280.1	ATSPS1F,SPS1F	sucrose phosphate synthase 1F
cassava4.1_000733m	PF07990,PF00806	PTHR12537	KOG1488			AT2G29190.1	APUM2,PUM2	pumilio 2
cassava4.1_000734m	PF00931,PF00560		KOG4658			AT5G43470.1	HRT,RCY1,RPP8	Disease resistance protein (CC-NBS-LRR class) family
cassava4.1_000735m	PF00443,PF06337,PF00240	PTHR10420	KOG1863	3.1.2.15	K11858	AT3G49600.1	ATUBP26,SUP32,UBP26	ubiquitin-specific protease 26
cassava4.1_000736m		PTHR19306	KOG0979			AT5G15920.1	SMC5	structural maintenance of chromosomes 5
cassava4.1_000737m	PF00557,PF08644,PF08512	PTHR13980	KOG1189			AT4G10710.1	SPT16	global transcription factor C
cassava4.1_000738m	PF00557,PF08644,PF08512	PTHR13980	KOG1189			AT4G10710.1	SPT16	global transcription factor C
cassava4.1_000739m	PF05222,PF01262,PF04455,PF03435	PTHR11133	KOG0172			AT4G33150.2	LKR,LKR/SDH,SDH	lysine-ketoglutarate reductase/saccharopine dehydrogenase bifunctional enzyme
cassava4.1_000740m	PF00046					AT4G02560.1	LD	Homeodomain-like superfamily protein
cassava4.1_000741m	PF03810	PTHR12596	KOG1410			AT5G06120.2		ARM repeat superfamily protein
cassava4.1_000742m						AT1G74160.1
cassava4.1_000743m	PF02194,PF00787,PF08628	PTHR22999				AT2G15900.1		Phox-associated domain;Phox-like;Sorting nexin, C-terminal
cassava4.1_000744m	PF08550,PF00534	PTHR12526	KOG0853			AT5G11110.1	ATSPS2F,KNS2,SPS1,SPS2F	sucrose phosphate synthase 2F
cassava4.1_000745m						AT2G24960.2
cassava4.1_000746m	PF00690,PF00122,PF00702,PF00689	PTHR11939	KOG0202	3.6.3.8	K01537	AT4G00900.1	ATECA2,ECA2	ER-type Ca2+-ATPase 2
cassava4.1_000747m	PF08263,PF00560,PF00069,PF07714	PTHR23258	KOG1187			AT5G53890.1	AtPSKR2,PSKR2	phytosylfokine-alpha receptor 2
cassava4.1_000748m	PF00931,PF00560,PF07725	PTHR23155	KOG4658			AT5G17680.1		disease resistance protein (TIR-NBS-LRR class), putative
cassava4.1_000749m	PF00225	PTHR16012	KOG0243			AT3G45850.1		P-loop containing nucleoside triphosphate hydrolases superfamily protein
cassava4.1_000750m	PF00443,PF06337,PF00240	PTHR10420	KOG1863	3.1.2.15	K11858	AT3G49600.1	ATUBP26,SUP32,UBP26	ubiquitin-specific protease 26
cassava4.1_000751m	PF00225	PTHR16012	KOG0243			AT3G45850.2		P-loop containing nucleoside triphosphate hydrolases superfamily protein
cassava4.1_000752m	PF00225	PTHR16012	KOG0244		K10395	AT5G47820.2	FRA1	P-loop containing nucleoside triphosphate hydrolases superfamily protein
cassava4.1_000753m	PF03810,PF02985	PTHR10527	KOG2171			AT4G27640.1		ARM repeat superfamily protein
cassava4.1_000754m	PF00098,PF03126					AT5G43630.1	TZP	zinc knuckle (CCHC-type) family protein
cassava4.1_000755m	PF08263,PF00560	PTHR23258	KOG1187			AT4G20940.1		Leucine-rich receptor-like protein kinase family protein
cassava4.1_000756m	PF00454	PTHR10048	KOG0903	2.7.1.67	K00888	AT5G64070.1	PI-4KBETA1,PI4KBETA1	phosphatidylinositol 4-OH kinase beta1
cassava4.1_000757m	PF00069,PF07714	PTHR22986	KOG0589	2.7.11.1	K08857	AT3G44200.1	ATNEK6,IBO1,NEK6	NIMA (never in mitosis, gene A)-related 6
cassava4.1_000758m	PF05664					AT2G33420.1		Protein of unknown function (DUF810)
cassava4.1_000759m	PF08879,PF01753,PF02373	PTHR12549				AT4G21430.1	B160	Zinc finger, RING-type;Transcription factor jumonji/aspartyl beta-hydroxylase
cassava4.1_000760m	PF00400,PF07569	PTHR13831	KOG0973		K11293	AT3G44530.2	HIRA	homolog of histone chaperone HIRA
cassava4.1_000761m	PF00270,PF00271,PF04408,PF07717	PTHR18934	KOG0920	3.6.4.13	K14442	AT2G35920.1		RNA helicase family protein
cassava4.1_000762m	PF00005,PF08370,PF01061	PTHR19241	KOG0061			AT1G66950.1	ATPDR11,PDR11	pleiotropic drug resistance 11
cassava4.1_000763m	PF03810	PTHR10997	KOG1991			AT2G31660.1	SAD2,URM9	ARM repeat superfamily protein
cassava4.1_000764m	PF11942,PF03439,PF00467	PTHR11125	KOG1999			AT4G08350.1	GTA02,GTA2	global transcription factor group A2
cassava4.1_000765m	PF00560,PF11721,PF00069,PF07714	PTHR23258	KOG1187			AT1G07650.1		Leucine-rich repeat transmembrane protein kinase
cassava4.1_000766m	PF00225	PTHR16012	KOG0244		K10395	AT5G47820.2	FRA1	P-loop containing nucleoside triphosphate hydrolases superfamily protein
cassava4.1_000767m	PF02985,PF03130,PF00514	PTHR10527	KOG2171			AT5G19820.1	emb2734	ARM repeat superfamily protein
cassava4.1_000768m	PF01851	PTHR10943	KOG2062		K03032	AT2G32730.1		26S proteasome regulatory complex, non-ATPase subcomplex, Rpn2/Psmd1 subunit
cassava4.1_000769m	PF00076	PTHR12603	KOG2068			AT2G28540.2		RNA binding (RRM/RBD/RNP motifs) family protein
cassava4.1_000770m	PF03552	PTHR13301:SF1		2.4.1.12	K10999	AT5G44030.1	CESA4,IRX5,NWS2	cellulose synthase A4
cassava4.1_000771m	PF00082	PTHR10795	KOG4266	3.4.21.112	K08653	AT5G19660.1	ATS1P,ATSBT6.1,S1P	SITE-1 protease
cassava4.1_000772m	PF00082,PF12580	PTHR10795	KOG1114	3.4.14.10	K01280	AT4G20850.1	TPP2	tripeptidyl peptidase ii
cassava4.1_000773m	PF00702,PF08534,PF01436	PTHR18901	KOG2914			AT1G56500.1		haloacid dehalogenase-like hydrolase family protein
cassava4.1_000774m	PF00400	PTHR10241	KOG1983		K08518	AT5G05570.2		transducin family protein / WD-40 repeat family protein
cassava4.1_000775m	PF00646,PF00560,PF07723	PTHR23125	KOG1947			AT4G33210.1	SLOMO	F-box family protein
cassava4.1_000776m						AT2G24960.2
cassava4.1_000777m	PF00176,PF00271	PTHR10799	KOG0387			AT5G63950.1	CHR24	chromatin remodeling 24
cassava4.1_000778m	PF02182,PF05033,PF00856	PTHR22884	KOG1082			AT2G22740.1	SDG23,SUVH6	SU(VAR)3-9 homolog 6
cassava4.1_000779m	PF00627,PF08797,PF00176,PF00097,PF00271	PTHR10799	KOG1001			AT5G22750.1	RAD5	DNA/RNA helicase protein
cassava4.1_000780m	PF03924,PF00512,PF02518,PF00072	PTHR23283	KOG0519	2.7.13.3	K14489	AT1G27320.1	AHK3,HK3	histidine kinase 3
cassava4.1_000781m	PF00415,PF01363,PF08381	PTHR22870	KOG1427			AT1G69710.1		Regulator of chromosome condensation (RCC1) family with FYVE zinc finger domain
cassava4.1_000782m	PF12515,PF00690,PF00122,PF00702,PF00689	PTHR11939	KOG0204	3.6.3.8	K01537	AT2G41560.1	ACA4	autoinhibited Ca(2+)-ATPase, isoform 4
cassava4.1_000783m	PF00628	PTHR13793				AT2G27980.1		Acyl-CoA N-acyltransferase with RING/FYVE/PHD-type zinc finger domain
cassava4.1_000784m	PF00004	PTHR11669	KOG0989			AT4G24790.1		AAA-type ATPase family protein
cassava4.1_000785m	PF04810,PF04811,PF08033,PF04815,PF00626	PTHR13803	KOG1985		K14007	AT3G07100.1	ERMO2,SEC24A	Sec23/Sec24 protein transport family protein
cassava4.1_000786m	PF03914	PTHR12048	KOG2038			AT1G72440.1	EDA25,SWA2	CCAAT-binding factor
cassava4.1_000787m	PF03810	PTHR10997	KOG1991			AT2G31660.1	SAD2,URM9	ARM repeat superfamily protein
cassava4.1_000788m	PF03810	PTHR10997	KOG1991			AT2G31660.1	SAD2,URM9	ARM repeat superfamily protein
cassava4.1_000789m	PF00249	PTHR22929				AT4G39160.2		Homeodomain-like superfamily protein
cassava4.1_000790m	PF00271,PF00642	PTHR18934				AT2G47680.1		zinc finger (CCCH type) helicase family protein
cassava4.1_000791m	PF00168,PF00614	PTHR18896	KOG1329	3.1.4.4	K01115	AT2G42010.1	PLDBETA,PLDBETA1	phospholipase D beta 1
cassava4.1_000792m	PF00168,PF08372	PTHR10024				AT1G74720.1	QKY	C2 calcium/lipid-binding plant phosphoribosyltransferase family protein
cassava4.1_000793m	PF02676,PF07646,PF01344,PF02475	PTHR23244	KOG1227			AT4G04670.1		Met-10+ like family protein / kelch repeat-containing protein
cassava4.1_000794m	PF01764,PF01926	PTHR19222:SF18				AT3G07400.1		lipase class 3 family protein
cassava4.1_000795m	PF02676,PF07646,PF01344,PF02475	PTHR23244	KOG1227			AT4G04670.1		Met-10+ like family protein / kelch repeat-containing protein
cassava4.1_000796m						AT3G01810.3
cassava4.1_000797m	PF03110					AT2G47070.1	SPL1	squamosa promoter binding protein-like 1
cassava4.1_000798m	PF00931,PF00560,PF07725	PTHR23155	KOG4658			AT5G17680.1		disease resistance protein (TIR-NBS-LRR class), putative
cassava4.1_000799m	PF01535	PTHR10483				AT5G61990.1		Pentatricopeptide repeat (PPR) superfamily protein
cassava4.1_000800m	PF03924,PF00512,PF02518,PF00072	PTHR23283	KOG0519	2.7.13.3	K14489	AT1G27320.1	AHK3,HK3	histidine kinase 3
cassava4.1_000801m	PF07699					AT5G11700.2
cassava4.1_000802m	PF07765					AT2G22560.1		Kinase interacting (KIP1-like) family protein
cassava4.1_000803m	PF00560,PF11721,PF00069,PF07714	PTHR23258	KOG1187			AT1G53440.1		Leucine-rich repeat transmembrane protein kinase
cassava4.1_000804m	PF00931,PF00560	PTHR23155	KOG4658			AT5G63020.1		Disease resistance protein (CC-NBS-LRR class) family
cassava4.1_000805m	PF04818	PTHR15921	KOG2071			AT4G04885.1	PCFS4	PCF11P-similar protein 4
cassava4.1_000806m	PF00009,PF03144,PF00679	PTHR23115	KOG0467	3.6.5.-	K14536	AT3G22980.1		Ribosomal protein S5/Elongation factor G/III/V family protein
cassava4.1_000807m	PF00036	PTHR11216	KOG0998			AT1G20760.1		Calcium-binding EF hand family protein
cassava4.1_000808m	PF04760,PF00009,PF08477,PF01926,PF03144,PF11987	PTHR23115	KOG1145		K02519	AT1G17220.1	FUG1	Translation initiation factor 2, small GTP-binding protein
cassava4.1_000809m	PF00168,PF02893	PTHR10024	KOG1032			AT1G03370.1		C2 calcium/lipid-binding and GRAM domain containing protein
cassava4.1_000810m	PF12295	PTHR15245	KOG1895		K06100	AT1G27595.1
cassava4.1_000811m	PF08263,PF00560,PF07714,PF00069	PTHR23258	KOG1187			AT5G61480.1	PXY	Leucine-rich repeat protein kinase family protein
cassava4.1_000812m	PF04760,PF00009,PF08477,PF01926,PF03144,PF11987	PTHR23115	KOG1145		K02519	AT1G17220.1	FUG1	Translation initiation factor 2, small GTP-binding protein
cassava4.1_000813m	PF02181	PTHR23213	KOG3815			AT3G05470.1		Actin-binding FH2 (formin homology 2) family protein
cassava4.1_000814m	PF08351,PF05127	PTHR10925	KOG2036	2.3.1.-	K14521	AT1G10490.1		Domain of unknown function (DUF1726) ;Putative ATPase (DUF699)
cassava4.1_000815m	PF12231
cassava4.1_000816m	PF00168,PF08372	PTHR16122				AT1G04150.1		C2 calcium/lipid-binding plant phosphoribosyltransferase family protein
cassava4.1_000817m	PF00628,PF00856	PTHR13793				AT5G53430.1	ATX5,SDG29,SET29	SET domain group 29
cassava4.1_000818m	PF11789,PF04564,PF00097,PF00514,PF02985	PTHR13982				AT1G76390.1		ARM repeat superfamily protein
cassava4.1_000819m	PF00082,PF12580	PTHR10795	KOG1114	3.4.14.10	K01280	AT4G20850.1	TPP2	tripeptidyl peptidase ii
cassava4.1_000820m						AT3G10650.1
cassava4.1_000821m	PF00931,PF00560	PTHR23155:SF34	KOG4658			AT5G43470.1	HRT,RCY1,RPP8	Disease resistance protein (CC-NBS-LRR class) family
cassava4.1_000822m	PF00676,PF02779	PTHR23152	KOG0450	1.2.4.2	K00164	AT5G65750.1		2-oxoglutarate dehydrogenase, E1 component
cassava4.1_000823m	PF07714,PF00069	PTHR23257	KOG0192			AT1G73660.1		protein tyrosine kinase family protein
cassava4.1_000824m	PF00271,PF04408,PF07717	PTHR18934	KOG0924	3.6.4.13	K12815	AT5G13010.1	EMB3011	RNA helicase family protein
cassava4.1_000825m	PF03810,PF08389,PF08767	PTHR11223	KOG2020		K14290	AT5G17020.2	ATCRM1,ATXPO1,HIT2,XPO1,XPO1A	exportin 1A
cassava4.1_000826m	PF08699,PF02170,PF02171	PTHR22891	KOG1041			AT1G69440.1	AGO7,ZIP	Argonaute family protein
cassava4.1_000827m	PF08550,PF00534	PTHR12526	KOG0853	2.4.1.14	K00696	AT4G10120.1	ATSPS4F	Sucrose-phosphate synthase family protein
cassava4.1_000828m	PF00676,PF02779	PTHR23152	KOG0450	1.2.4.2	K00164	AT5G65750.1		2-oxoglutarate dehydrogenase, E1 component
cassava4.1_000829m	PF08263,PF00560,PF00069,PF07714	PTHR23258	KOG1187	2.7.1.-	K00924	AT5G25930.1		Protein kinase family protein with leucine-rich repeat domain
cassava4.1_000830m		PTHR23193				AT1G55540.1	emb1011	Nuclear pore complex protein
cassava4.1_000831m		PTHR23193				AT1G55540.1	emb1011	Nuclear pore complex protein
cassava4.1_000832m	PF12515,PF00690,PF00122,PF00702,PF00689	PTHR11939	KOG0204			AT1G27770.1	ACA1,PEA1	autoinhibited Ca2+-ATPase 1
cassava4.1_000833m	PF00168,PF08372	PTHR10024	KOG1028			AT4G11610.1		C2 calcium/lipid-binding plant phosphoribosyltransferase family protein
cassava4.1_000834m	PF01602,PF02883,PF02296	PTHR22780	KOG1077		K11824	AT5G22780.1		Adaptor protein complex AP-2, alpha subunit
cassava4.1_000835m	PF00646,PF02373,PF01535	PTHR10483	KOG2130			AT5G06550.1
cassava4.1_000836m	PF00311			4.1.1.31	K01595	AT1G68750.1	ATPPC4,PPC4	phosphoenolpyruvate carboxylase 4
cassava4.1_000837m	PF00076	PTHR12603	KOG2068			AT5G60170.2		RNA binding (RRM/RBD/RNP motifs) family protein
cassava4.1_000838m	PF10374	PTHR15696	KOG2162			AT1G28260.1		Telomerase activating protein Est1
cassava4.1_000839m	PF08550,PF00534	PTHR12526	KOG0853	2.4.1.14	K00696	AT4G10120.2	ATSPS4F	Sucrose-phosphate synthase family protein
cassava4.1_000840m	PF00560,PF11721,PF00069,PF07714	PTHR23258	KOG1187			AT3G14840.2		Leucine-rich repeat transmembrane protein kinase
cassava4.1_000841m	PF00076	PTHR12603	KOG2068			AT5G60170.2		RNA binding (RRM/RBD/RNP motifs) family protein
cassava4.1_000842m	PF00149					AT4G11800.1		Calcineurin-like metallo-phosphoesterase superfamily protein
cassava4.1_000843m	PF00626,PF02209	PTHR11977	KOG0443			AT4G30160.2	ATVLN4,VLN4	villin 4
cassava4.1_000844m	PF00403,PF00122,PF00702	PTHR11939	KOG0207	3.6.3.4	K01533	AT5G44790.1	HMA7,RAN1	copper-exporting ATPase / responsive-to-antagonist 1 / copper-transporting ATPase (RAN1)
cassava4.1_000845m	PF08699,PF02170,PF02171	PTHR22891	KOG1041			AT1G69440.1	AGO7,ZIP	Argonaute family protein
cassava4.1_000846m	PF00249,PF11831	PTHR10641	KOG0050		K12860	AT1G09770.1	ATCDC5,ATMYBCDC5,CDC5	cell division cycle 5
cassava4.1_000847m	PF07197,PF07899					AT5G27230.1		Frigida-like protein
cassava4.1_000848m	PF00403,PF00122,PF00702	PTHR11939	KOG0207	3.6.3.4	K01533	AT5G44790.1	HMA7,RAN1	copper-exporting ATPase / responsive-to-antagonist 1 / copper-transporting ATPase (RAN1)
cassava4.1_000849m	PF00560	PTHR15454	KOG1859			AT3G17920.1		Outer arm dynein light chain 1 protein
cassava4.1_000850m	PF00096					AT4G14200.1		Pentatricopeptide repeat (PPR) superfamily protein
cassava4.1_000851m	PF00249,PF11831	PTHR10641	KOG0050		K12860	AT1G09770.1	ATCDC5,ATMYBCDC5,CDC5	cell division cycle 5
cassava4.1_000852m	PF08263,PF00560,PF00069,PF07714	PTHR23258	KOG1187			AT1G08590.1		Leucine-rich receptor-like protein kinase family protein
cassava4.1_000853m	PF00307,PF00225	PTHR16012	KOG0239			AT2G47500.1		P-loop nucleoside triphosphate hydrolases superfamily protein with CH (Calponin Homology) domain
cassava4.1_000854m	PF00076	PTHR12603	KOG2068			AT5G60170.1		RNA binding (RRM/RBD/RNP motifs) family protein
cassava4.1_000855m	PF00025,PF08477,PF01535	PTHR10483	KOG0075			AT5G67570.1	DG1,EMB1408,EMB246	Tetratricopeptide repeat (TPR)-like superfamily protein
cassava4.1_000856m	PF04564,PF00514,PF02985	PTHR22849				AT1G76390.1		ARM repeat superfamily protein
cassava4.1_000857m	PF12515,PF00690,PF00122,PF00702,PF00689	PTHR11939	KOG0204	3.6.3.8	K01537	AT4G37640.1	ACA2	calcium ATPase 2
cassava4.1_000858m	PF12515,PF00690,PF00122,PF00702,PF00689	PTHR11939	KOG0204	3.6.3.8	K01537	AT4G37640.1	ACA2	calcium ATPase 2
cassava4.1_000859m	PF03924,PF00512,PF02518,PF00072	PTHR23283	KOG0519	2.7.13.3	K14489	AT2G01830.2	AHK4,ATCRE1,CRE1,WOL,WOL1	CHASE domain containing histidine kinase protein
cassava4.1_000860m	PF00307,PF00225	PTHR16012	KOG0239			AT5G27000.1	ATK4,KATD	kinesin 4
cassava4.1_000861m	PF00168,PF02893	PTHR10024	KOG1032			AT1G03370.1		C2 calcium/lipid-binding and GRAM domain containing protein
cassava4.1_000862m	PF04433,PF00569,PF00249	PTHR12802	KOG1279		K11649	AT4G34430.2	ATSWI3D,CHB3	DNA-binding family protein
cassava4.1_000863m	PF01411,PF07973,PF02272	PTHR11777	KOG0188	6.1.1.7	K01872	AT1G50200.1	ACD,ALATS	Alanyl-tRNA synthetase
cassava4.1_000864m	PF08263,PF00560,PF00069,PF07714	PTHR23258	KOG1187			AT5G65700.2	BAM1	Leucine-rich receptor-like protein kinase family protein
cassava4.1_000865m	PF01399	PTHR14005	KOG2072		K03254	AT4G11420.1	ATEIF3A-1,ATTIF3A1,EIF3A,EIF3A-1,TIF3A1	eukaryotic translation initiation factor 3A
cassava4.1_000866m	PF07990,PF00806	PTHR12537	KOG1488			AT2G29190.2	APUM2,PUM2	pumilio 2
cassava4.1_000867m	PF00534	PTHR12526	KOG0853			AT5G11110.1	ATSPS2F,KNS2,SPS1,SPS2F	sucrose phosphate synthase 2F
cassava4.1_000868m	PF07197,PF07899					AT5G27220.1		Frigida-like protein
cassava4.1_000869m	PF01074,PF09261,PF07748	PTHR11607	KOG1959	3.2.1.24	K01191	AT5G13980.2		Glycosyl hydrolase family 38 protein
cassava4.1_000870m	PF00855,PF00628,PF00856	PTHR13793	KOG1080			AT5G53430.1	ATX5,SDG29,SET29	SET domain group 29
cassava4.1_000871m	PF03810,PF08389	PTHR12363	KOG2081			AT1G12930.1		ARM repeat superfamily protein
cassava4.1_000872m	PF00225	PTHR16012	KOG0242			AT5G06670.1		P-loop containing nucleoside triphosphate hydrolases superfamily protein
cassava4.1_000873m	PF08263,PF00560,PF07714,PF00069	PTHR23258	KOG1187			AT5G61480.1	PXY	Leucine-rich repeat protein kinase family protein
cassava4.1_000874m	PF00168,PF08372	PTHR10024				AT4G11610.1		C2 calcium/lipid-binding plant phosphoribosyltransferase family protein
cassava4.1_000875m	PF07517,PF01043,PF07516				K03070	AT4G01800.1	AGY1,AtcpSecA	Albino or Glassy Yellow 1
cassava4.1_000876m						AT1G70620.3		cyclin-related
cassava4.1_000877m	PF04434					AT4G13970.1		zinc ion binding
cassava4.1_000878m	PF01624,PF05188,PF05192,PF05190,PF00488	PTHR11361	KOG0217		K08737	AT4G02070.1	ATMSH6,MSH6,MSH6-1	MUTS homolog 6
cassava4.1_000879m	PF00646,PF00560	PTHR23125	KOG1947			AT4G33210.1	SLOMO	F-box family protein
cassava4.1_000880m	PF03399	PTHR12436	KOG1861			AT2G39340.1		SAC3/GANP/Nin1/mts3/eIF-3 p25 family
cassava4.1_000881m	PF00512,PF02518,PF00072	PTHR23283	KOG0519			AT5G10720.1	AHK5,CKI2,HK5	histidine kinase 5
cassava4.1_000882m	PF00780,PF10366,PF10367	PTHR12894	KOG2063			AT4G36630.1	EMB2754	Vacuolar sorting protein 39
cassava4.1_000883m	PF04564,PF00514,PF02985	PTHR22849				AT1G20780.1	ATPUB44,PUB44,SAUL1	senescence-associated E3 ubiquitin ligase 1
cassava4.1_000884m	PF00168,PF08372	PTHR10024				AT3G03680.1		C2 calcium/lipid-binding plant phosphoribosyltransferase family protein
cassava4.1_000885m	PF01851	PTHR10943	KOG2062		K03032	AT2G32730.1		26S proteasome regulatory complex, non-ATPase subcomplex, Rpn2/Psmd1 subunit
cassava4.1_000886m	PF10408,PF04564	PTHR13931	KOG2042	6.3.2.19	K10597	AT5G15400.1		U-box domain-containing protein
cassava4.1_000887m	PF08263,PF00560,PF00069,PF07714	PTHR23258	KOG1187			AT3G28040.1		Leucine-rich receptor-like protein kinase family protein
cassava4.1_000888m						AT1G54920.3
cassava4.1_000889m		PTHR11638	KOG1051			AT5G57130.1		Clp amino terminal domain-containing protein
cassava4.1_000890m	PF00168,PF08372	PTHR10024	KOG1028			AT1G22610.1		C2 calcium/lipid-binding plant phosphoribosyltransferase family protein
cassava4.1_000891m	PF00595	PTHR22939	KOG1421			AT3G03380.1	DegP7	DegP protease 7
cassava4.1_000892m						AT3G21290.1		dentin sialophosphoprotein-related
cassava4.1_000893m	PF10408,PF04564	PTHR13931	KOG2042	6.3.2.19	K10597	AT5G15400.1		U-box domain-containing protein
cassava4.1_000894m	PF00989,PF08447,PF00069	PTHR22985	KOG0610	2.7.11.1	K08282	AT3G45780.1	JK224,NPH1,PHOT1,RPT1	phototropin 1
cassava4.1_000895m	PF01417	PTHR12276	KOG2056			AT3G59290.1		ENTH/VHS family protein
cassava4.1_000896m	PF00400,PF12490	PTHR13268	KOG2109			AT1G03380.1	ATATG18G,ATG18G	homolog of yeast autophagy 18 (ATG18) G
cassava4.1_000897m	PF07646,PF01344,PF00149	PTHR11668	KOG0374			AT1G08420.1	BSL2	BRI1 suppressor 1 (BSU1)-like 2
cassava4.1_000898m	PF00806	PTHR12537	KOG1488			AT3G20250.1	APUM5,PUM5	pumilio 5
cassava4.1_000899m	PF00004	PTHR23076	KOG0731	3.4.24.-	K03798	AT1G79560.1	EMB1047,EMB156,EMB36,FTSH12	FTSH protease 12
cassava4.1_000900m	PF00168,PF08372	PTHR10024	KOG1028			AT4G11610.1		C2 calcium/lipid-binding plant phosphoribosyltransferase family protein
cassava4.1_000901m						AT5G52950.1
cassava4.1_000902m	PF04561,PF04565,PF06883,PF00562,PF04560	PTHR20856	KOG0216	2.7.7.6	K03002	AT1G29940.1	NRPA2	nuclear RNA polymerase A2
cassava4.1_000903m	PF00330,PF00694	PTHR11670	KOG0452	4.2.1.3	K01681	AT2G05710.1	ACO3	aconitase 3
cassava4.1_000904m	PF02042,PF00564					AT4G24020.1	NLP7	NIN like protein 7
cassava4.1_000905m	PF01417	PTHR12276	KOG2056			AT3G59290.1		ENTH/VHS family protein
cassava4.1_000906m	PF03552	PTHR13301:SF1		2.4.1.12	K10999	AT5G44030.1	CESA4,IRX5,NWS2	cellulose synthase A4
cassava4.1_000907m	PF01411,PF07973,PF02272	PTHR11777	KOG0188	6.1.1.7	K01872	AT5G22800.1	EMB1030,EMB263,EMB86	Alanyl-tRNA synthetase, class IIc
cassava4.1_000908m	PF00330,PF00694	PTHR11670	KOG0452	4.2.1.3	K01681	AT2G05710.1	ACO3	aconitase 3
cassava4.1_000909m	PF00533
cassava4.1_000910m	PF00176,PF00097,PF00271	PTHR10799	KOG1001			AT1G50410.1		SNF2 domain-containing protein / helicase domain-containing protein / zinc finger protein-related
cassava4.1_000911m	PF00690,PF00122,PF00702,PF00689	PTHR11939	KOG0204	3.6.3.8	K01537	AT3G57330.1	ACA11	autoinhibited Ca2+-ATPase 11
cassava4.1_000912m						AT3G10650.1
cassava4.1_000913m	PF01513	PTHR20275	KOG2178			AT1G21640.1	ATNADK2,NADK2	NAD kinase 2
cassava4.1_000914m		PTHR12444	KOG1877			AT5G26850.3		Uncharacterized protein
cassava4.1_000915m	PF07990,PF00806	PTHR12537	KOG1488			AT2G29200.1	APUM1,PUM1	pumilio 1
cassava4.1_000916m	PF10374	PTHR15696	KOG2162			AT1G28260.1		Telomerase activating protein Est1
cassava4.1_000917m	PF08711					AT4G24200.1		Transcription elongation factor (TFIIS) family protein
cassava4.1_000918m	PF00400	PTHR22850	KOG1033			AT2G46340.1	SPA1	SPA (suppressor of phyA-105) protein family
cassava4.1_000919m						AT5G53440.1
cassava4.1_000920m	PF08699,PF02170,PF02171	PTHR22891	KOG1041			AT1G31280.1	AGO2	Argonaute family protein
cassava4.1_000921m	PF02148,PF00443	PTHR10420	KOG1873	3.1.2.15	K11844	AT1G04860.1	ATUBP2,UBP2	ubiquitin-specific protease 2
cassava4.1_000922m	PF02042,PF00564					AT4G24020.1	NLP7	NIN like protein 7
cassava4.1_000923m	PF02985					AT3G13530.1	MAP3KE1,MAPKKK7	mitogen-activated protein kinase kinase kinase 7
cassava4.1_000924m	PF04576					AT1G70750.1		Protein of unknown function, DUF593
cassava4.1_000925m						AT3G10650.1
cassava4.1_000926m	PF00773	PTHR23355	KOG2102			AT1G77680.1		Ribonuclease II/R family protein
cassava4.1_000927m	PF08263,PF00560,PF00069,PF07714	PTHR23258	KOG1187	2.7.1.-	K00924	AT1G28440.1	HSL1	HAESA-like 1
cassava4.1_000928m	PF00940	PTHR10102	KOG1038	2.7.7.6	K10908	AT1G68990.1	MGP3	male gametophyte defective 3
cassava4.1_000929m	PF00940	PTHR10102	KOG1038	2.7.7.6	K10908	AT5G15700.1		DNA/RNA polymerases superfamily protein
cassava4.1_000930m	PF08263,PF00560,PF00069,PF07714	PTHR23258	KOG1187	2.7.1.-	K00924	AT1G28440.1	HSL1	HAESA-like 1
cassava4.1_000931m	PF00271,PF03368,PF00636,PF00035	PTHR14950	KOG1817			AT3G03300.3	ATDCL2,DCL2	dicer-like 2
cassava4.1_000932m	PF08699,PF02170,PF02171	PTHR22891	KOG1041		K11596	AT5G43810.1	AGO10,PNH,ZLL	Stabilizer of iron transporter SufD / Polynucleotidyl transferase
cassava4.1_000933m	PF08389	PTHR15952	KOG2021		K14288	AT1G72560.1	PSD	ARM repeat superfamily protein
cassava4.1_000934m		PTHR12444	KOG1877			AT5G26850.3		Uncharacterized protein
cassava4.1_000935m	PF10189	PTHR13587	KOG4262		K13140	AT4G14590.1	emb2739	embryo defective 2739
cassava4.1_000936m		PTHR23213:SF24				AT3G25690.1	CHUP1	Hydroxyproline-rich glycoprotein family protein
cassava4.1_000937m	PF00036	PTHR11216	KOG0998			AT1G20760.1		Calcium-binding EF hand family protein
cassava4.1_000938m	PF10509,PF00288	PTHR10457	KOG0631	2.7.1.46	K12446	AT4G16130.1	ARA1,ATISA1,ISA1	arabinose kinase
cassava4.1_000939m		PTHR12444	KOG1877			AT5G26850.3		Uncharacterized protein
cassava4.1_000940m	PF08699,PF02170,PF02171	PTHR22891	KOG1041		K11596	AT2G27880.1	AGO5	Argonaute family protein
cassava4.1_000941m	PF00270,PF00271,PF08148	PTHR11752	KOG0948	3.6.4.13	K12598	AT1G59760.1		RNA helicase, ATP-dependent, SK12/DOB1 protein
cassava4.1_000942m	PF08711					AT4G24200.1		Transcription elongation factor (TFIIS) family protein
cassava4.1_000943m	PF03859,PF01833,PF00023,PF00612	PTHR23335	KOG0520			AT1G67310.1		Calmodulin-binding transcription activator protein with CG-1 and Ankyrin domains
cassava4.1_000944m	PF01582,PF00931,PF07725,PF00560	PTHR23155				AT4G12010.1		Disease resistance protein (TIR-NBS-LRR class) family
cassava4.1_000945m		PTHR12444	KOG1877			AT1G05960.1		ARM repeat superfamily protein
cassava4.1_000946m	PF08699,PF02170,PF02171	PTHR22891	KOG1041		K11596	AT5G43810.1	AGO10,PNH,ZLL	Stabilizer of iron transporter SufD / Polynucleotidyl transferase
cassava4.1_000947m	PF08263,PF00560,PF00069,PF07714	PTHR23258	KOG1187			AT1G09970.1	LRR XI-23,RLK7	Leucine-rich receptor-like protein kinase family protein
cassava4.1_000948m	PF00009,PF01926,PF03144,PF03764,PF00679	PTHR23115	KOG0468		K12852	AT1G06220.1	CLO,GFA1,MEE5	Ribosomal protein S5/Elongation factor G/III/V family protein
cassava4.1_000949m	PF00565,PF00567	PTHR12302	KOG2039			AT5G07350.1	AtTudor1,TSN1,Tudor1	TUDOR-SN protein 1
cassava4.1_000950m	PF08263,PF00560,PF00069,PF07714	PTHR23258	KOG1187			AT2G26330.1	ER,QRP1	Leucine-rich receptor-like protein kinase family protein
cassava4.1_000951m	PF00565,PF00567	PTHR12302	KOG2039			AT5G07350.1	AtTudor1,TSN1,Tudor1	TUDOR-SN protein 1
cassava4.1_000952m	PF05664					AT2G25800.1		Protein of unknown function (DUF810)
cassava4.1_000953m	PF00565,PF00567	PTHR12302	KOG2039			AT5G07350.1	AtTudor1,TSN1,Tudor1	TUDOR-SN protein 1
cassava4.1_000954m	PF12552	PTHR21726				AT4G28760.2		Protein of unknown function (DUF3741)
cassava4.1_000955m	PF02736,PF00063,PF00612	PTHR13140	KOG0160			AT4G33200.1	ATXI-I,XI-15,XI-I	myosin, putative
cassava4.1_000956m	PF08699,PF02170,PF02171	PTHR22891	KOG1041		K11596	AT2G27880.1	AGO5	Argonaute family protein
cassava4.1_000957m	PF07839					AT2G38800.1		Plant calmodulin-binding protein-related
cassava4.1_000958m	PF00270,PF00271,PF08148	PTHR11752	KOG0948			AT2G06990.1	HEN2	RNA helicase, ATP-dependent, SK12/DOB1 protein
cassava4.1_000959m	PF10193	PTHR15830				AT3G48470.1	EMB2423	embryo defective 2423
cassava4.1_000960m	PF05131,PF00637	PTHR23323	KOG2034			AT1G12470.1		zinc ion binding
cassava4.1_000961m	PF00989,PF08447,PF00069	PTHR22985	KOG0610			AT5G58140.1	NPL1,PHOT2	phototropin 2
cassava4.1_000962m	PF08263,PF00560,PF00069,PF07714	PTHR23258	KOG1187			AT1G28440.1	HSL1	HAESA-like 1
cassava4.1_000963m	PF00403,PF00122,PF00702	PTHR11939	KOG0207	3.6.3.4	K01533	AT1G63440.1	HMA5	heavy metal atpase 5
cassava4.1_000964m	PF01417	PTHR12276	KOG2056			AT3G59290.1		ENTH/VHS family protein
cassava4.1_000965m	PF00400,PF12490	PTHR13268	KOG2109			AT1G54710.1	ATATG18H,ATG18H	homolog of yeast autophagy 18 (ATG18) H
cassava4.1_000966m	PF01011,PF07774	PTHR21573	KOG2103			AT5G11560.1		catalytics
cassava4.1_000967m	PF08263,PF00560,PF00069,PF07714	PTHR23258	KOG1187			AT5G65700.2	BAM1	Leucine-rich receptor-like protein kinase family protein
cassava4.1_000968m	PF00397,PF01846	PTHR11864	KOG0152		K12821	AT1G44910.1	ATPRP40A,PRP40A	pre-mRNA-processing protein 40A
cassava4.1_000969m	PF00476	PTHR10133		2.7.7.7	K02335	AT1G50840.1	POLGAMMA2	polymerase gamma 2
cassava4.1_000970m	PF08263,PF00560,PF00069,PF07714	PTHR23258	KOG1187			AT4G20270.1	BAM3	Leucine-rich receptor-like protein kinase family protein
cassava4.1_000971m	PF01074,PF09261,PF07748	PTHR11607	KOG1959			AT3G26720.1		Glycosyl hydrolase family 38 protein
cassava4.1_000972m	PF00270,PF00271	PTHR10967	KOG0344	3.6.4.12	K03655	AT2G01440.1		DEAD/DEAH box RNA helicase family protein
cassava4.1_000973m	PF01011,PF07774	PTHR21573	KOG2103			AT5G11560.1		catalytics
cassava4.1_000974m	PF03110					AT3G60030.1	SPL12	squamosa promoter-binding protein-like 12
cassava4.1_000975m	PF01399	PTHR14005	KOG2072		K03254	AT4G11420.1	ATEIF3A-1,ATTIF3A1,EIF3A,EIF3A-1,TIF3A1	eukaryotic translation initiation factor 3A
cassava4.1_000976m	PF04987	PTHR12250	KOG2124			AT3G01380.1		transferases;sulfuric ester hydrolases;catalytics;transferases
cassava4.1_000977m	PF07714,PF00069	PTHR23257	KOG0192			AT1G08720.1	ATEDR1,EDR1	Protein kinase superfamily protein
cassava4.1_000978m	PF08263,PF00560,PF00069,PF07714	PTHR23258	KOG1187			AT1G09970.1	LRR XI-23,RLK7	Leucine-rich receptor-like protein kinase family protein
cassava4.1_000979m	PF00642,PF00076	PTHR14398				AT3G27700.1		zinc finger (CCCH-type) family protein / RNA recognition motif (RRM)-containing protein
cassava4.1_000980m	PF00675,PF05193	PTHR11851	KOG0959			AT5G56730.1		Insulinase (Peptidase family M16) protein
cassava4.1_000981m		PTHR10887	KOG1803			AT5G35970.1		P-loop containing nucleoside triphosphate hydrolases superfamily protein
cassava4.1_000982m	PF07714,PF00069	PTHR23257	KOG0192			AT1G08720.1	ATEDR1,EDR1	Protein kinase superfamily protein
cassava4.1_000983m	PF08263,PF00560,PF00069,PF07714	PTHR23258	KOG1187	2.7.1.-	K00924	AT1G75820.1	ATCLV1,CLV1,FAS3,FLO5	Leucine-rich receptor-like protein kinase family protein
cassava4.1_000984m	PF02042,PF00564					AT2G43500.1		Plant regulator RWP-RK family protein
cassava4.1_000985m	PF00225	PTHR16012	KOG0246			AT3G16630.2	ATKINESIN-13A,KINESIN-13A	P-loop containing nucleoside triphosphate hydrolases superfamily protein
cassava4.1_000986m	PF08263,PF00560,PF00069,PF07714	PTHR23258	KOG1187			AT2G01820.1		Leucine-rich repeat protein kinase family protein
cassava4.1_000987m	PF00806	PTHR12537	KOG1488			AT4G25880.1	APUM6,PUM6	pumilio 6
cassava4.1_000988m		PTHR12526:SF41				AT4G01210.1		glycosyl transferase family 1 protein
cassava4.1_000989m	PF12552	PTHR21726				AT4G28760.1		Protein of unknown function (DUF3741)
cassava4.1_000990m	PF02181	PTHR23213				AT3G05470.1		Actin-binding FH2 (formin homology 2) family protein
cassava4.1_000991m	PF02181	PTHR23213	KOG1922			AT5G54650.1	ATFH5,Fh5	formin homology5
cassava4.1_000992m	PF03552	PTHR13301:SF1		2.4.1.12	K10999	AT4G18780.1	ATCESA8,CESA8,IRX1,LEW2	cellulose synthase family protein
cassava4.1_000993m	PF01074,PF09261,PF07748	PTHR11607	KOG1959			AT3G26720.1		Glycosyl hydrolase family 38 protein
cassava4.1_000994m	PF00899,PF10585,PF02134,PF09358	PTHR10953	KOG2012	6.3.2.19	K03178	AT2G30110.1	ATUBA1,MOS5,UBA1	ubiquitin-activating enzyme 1
cassava4.1_000995m	PF03110					AT2G47070.1	SPL1	squamosa promoter binding protein-like 1
cassava4.1_000996m						AT1G70620.3		cyclin-related
cassava4.1_000997m	PF00076,PF01805,PF02037,PF08312	PTHR23140	KOG0151		K12842	AT5G25060.1		RNA recognition motif (RRM)-containing protein
cassava4.1_000998m	PF00646,PF02373	PTHR12480	KOG2130			AT1G78280.1		transferases, transferring glycosyl groups
cassava4.1_000999m	PF10374	PTHR15696			K14409	AT5G19400.2	SMG7	Telomerase activating protein Est1
cassava4.1_001000m	PF02190,PF07728,PF00004,PF05362	PTHR10046	KOG2004	3.4.21.-	K08675	AT5G26860.1	LON1,LON_ARA_ARA	lon protease 1
cassava4.1_001001m	PF00690,PF00122,PF00702,PF00689	PTHR11939	KOG0204			AT3G57330.1	ACA11	autoinhibited Ca2+-ATPase 11
cassava4.1_001002m	PF00076,PF04059	PTHR10432	KOG4660			AT5G61960.2	AML1,ML1	MEI2-like protein 1
cassava4.1_001003m						AT3G22430.1
cassava4.1_001004m		PTHR23172	KOG0431			AT4G12770.1		Chaperone DnaJ-domain superfamily protein
cassava4.1_001005m	PF02861,PF07728,PF00004,PF07724,PF10431	PTHR11638	KOG1051			AT2G25140.1	CLPB-M,CLPB4,HSP98.7	casein lytic proteinase B4
cassava4.1_001006m	PF12552	PTHR21726				AT4G00440.3		Protein of unknown function (DUF3741)
cassava4.1_001007m	PF00326	PTHR11731	KOG2100			AT2G47390.1		Prolyl oligopeptidase family protein
cassava4.1_001008m	PF00595	PTHR22939				AT3G03380.1	DegP7	DegP protease 7
cassava4.1_001009m	PF00931,PF00560	PTHR23155:SF28	KOG4658			AT5G43470.1	HRT,RCY1,RPP8	Disease resistance protein (CC-NBS-LRR class) family
cassava4.1_001010m	PF00400,PF12341	PTHR19932	KOG1274		K11274	AT3G42660.1		transducin family protein / WD-40 repeat family protein
cassava4.1_001011m	PF08513,PF00400	PTHR22847	KOG0295			AT1G15750.1	TPL,WSIP1	Transducin family protein / WD-40 repeat family protein
cassava4.1_001012m	PF00626,PF02209	PTHR11977	KOG0443			AT4G30160.2	ATVLN4,VLN4	villin 4
cassava4.1_001013m	PF06337,PF00443	PTHR10420	KOG1870	3.1.2.15	K11835	AT4G10590.1	UBP10	ubiquitin-specific protease 10
cassava4.1_001014m	PF00703	PTHR10066				AT1G09010.1		glycoside hydrolase family 2 protein
cassava4.1_001015m	PF07719,PF00515,PF07721,PF08238,PF01535	PTHR23083	KOG4626	2.4.1.-	K09667	AT3G04240.1	SEC	Tetratricopeptide repeat (TPR)-like superfamily protein
cassava4.1_001016m						AT5G43230.1
cassava4.1_001017m	PF08263,PF00560,PF00069,PF07714	PTHR23258	KOG1187			AT1G09970.1	LRR XI-23,RLK7	Leucine-rich receptor-like protein kinase family protein
cassava4.1_001018m	PF00702,PF08534,PF01436	PTHR18901	KOG2914			AT1G56500.1		haloacid dehalogenase-like hydrolase family protein
cassava4.1_001019m	PF00133,PF08264	PTHR11946	KOG0432	6.1.1.9	K01873	AT1G14610.1	TWN2,VALRS	valyl-tRNA synthetase / valine--tRNA ligase (VALRS)
cassava4.1_001020m	PF01535	PTHR10483				AT3G63370.1	OTP86	Tetratricopeptide repeat (TPR)-like superfamily protein
cassava4.1_001021m	PF07719,PF00515,PF07721,PF08238,PF01535	PTHR23083	KOG4626	2.4.1.-	K09667	AT3G04240.1	SEC	Tetratricopeptide repeat (TPR)-like superfamily protein
cassava4.1_001022m	PF00076,PF04059	PTHR10432	KOG4660			AT5G61960.1	AML1,ML1	MEI2-like protein 1
cassava4.1_001023m	PF08263,PF00560,PF00069,PF07714	PTHR23258	KOG1187			AT1G72180.1		Leucine-rich receptor-like protein kinase family protein
cassava4.1_001024m	PF08263,PF00560	PTHR23258	KOG1187			AT2G25790.1		Leucine-rich receptor-like protein kinase family protein
cassava4.1_001025m	PF00533,PF00004,PF08519	PTHR23389	KOG1968		K10754	AT5G22010.1	AtRFC1,RFC1	replication factor C1
cassava4.1_001026m	PF03810,PF08506,PF03378	PTHR10997	KOG1992			AT2G46520.1		cellular apoptosis susceptibility protein, putative / importin-alpha re-exporter, putative
cassava4.1_001027m	PF00642,PF00076	PTHR14398				AT3G27700.2		zinc finger (CCCH-type) family protein / RNA recognition motif (RRM)-containing protein
cassava4.1_001028m	PF00560,PF11721,PF00069,PF07714	PTHR23258	KOG1187			AT3G14840.2		Leucine-rich repeat transmembrane protein kinase
cassava4.1_001029m	PF00069	PTHR22985	KOG0610			AT3G52890.1	KIPK	KCBP-interacting protein kinase
cassava4.1_001030m	PF00632,PF00069,PF07714	PTHR22986	KOG0198			AT4G08500.1	ARAKIN,ATMEKK1,MAPKKK8,MEKK1	MAPK/ERK kinase kinase 1
cassava4.1_001031m	PF01453,PF00954,PF08276,PF00069,PF07714,PF11883	PTHR23258	KOG1187			AT4G03230.1		S-locus lectin protein kinase family protein
cassava4.1_001032m	PF02861,PF07728,PF00004,PF07724,PF10431	PTHR11638	KOG1051		K03695	AT5G15450.1	APG6,CLPB-P,CLPB3	casein lytic proteinase B3
cassava4.1_001033m	PF00642,PF00076	PTHR14398				AT3G27700.1		zinc finger (CCCH-type) family protein / RNA recognition motif (RRM)-containing protein
cassava4.1_001034m		PTHR23071	KOG2126			AT5G17250.1		Alkaline-phosphatase-like family protein
cassava4.1_001035m	PF00225	PTHR16012	KOG0243			AT4G14330.1		P-loop containing nucleoside triphosphate hydrolases superfamily protein
cassava4.1_001036m						AT3G55060.1
cassava4.1_001037m						AT1G67040.1
cassava4.1_001038m	PF00271,PF03368,PF00636	PTHR14950		3.1.26.-	K11592	AT5G20320.1	ATDCL4,DCL4	dicer-like 4
cassava4.1_001039m	PF00560,PF11721,PF00069,PF07714	PTHR23258	KOG1187			AT1G07650.2		Leucine-rich repeat transmembrane protein kinase
cassava4.1_001040m	PF02861,PF07728,PF00004,PF07724,PF10431	PTHR11638	KOG1051		K03695	AT5G15450.1	APG6,CLPB-P,CLPB3	casein lytic proteinase B3
cassava4.1_001041m	PF00560,PF00931	PTHR23258	KOG4658			AT3G14470.1		NB-ARC domain-containing disease resistance protein
cassava4.1_001042m	PF03423,PF08323	PTHR12526				AT1G11720.2	ATSS3,SS3	starch synthase 3
cassava4.1_001043m	PF00931,PF00560	PTHR23258	KOG4658			AT5G48620.1		Disease resistance protein (CC-NBS-LRR class) family
cassava4.1_001044m		PTHR11254	KOG4427			AT3G53090.2	UPL7	ubiquitin-protein ligase 7
cassava4.1_001045m	PF00311			4.1.1.31	K01595	AT3G14940.1	ATPPC3,PPC3	phosphoenolpyruvate carboxylase 3
cassava4.1_001046m	PF00626,PF02209	PTHR11977	KOG0443			AT4G30160.1	ATVLN4,VLN4	villin 4
cassava4.1_001047m	PF00311			4.1.1.31	K01595	AT1G53310.1	ATPEPC1,ATPPC1,PEPC1,PPC1	phosphoenolpyruvate carboxylase 1
cassava4.1_001048m	PF00560,PF11721,PF00069,PF07714	PTHR23258	KOG1187			AT3G14840.2		Leucine-rich repeat transmembrane protein kinase
cassava4.1_001049m	PF00069	PTHR22985	KOG0610			AT2G36350.1		Protein kinase superfamily protein
cassava4.1_001050m	PF00311			4.1.1.31	K01595	AT3G14940.1	ATPPC3,PPC3	phosphoenolpyruvate carboxylase 3
cassava4.1_001051m	PF02902	PTHR12606	KOG3246			AT1G09730.1		Cysteine proteinases superfamily protein
cassava4.1_001052m	PF00626,PF02209	PTHR11977	KOG0443			AT2G41740.1	ATVLN2,VLN2	villin 2
cassava4.1_001053m	PF00626,PF02209	PTHR11977	KOG0443			AT2G41740.1	ATVLN2,VLN2	villin 2
cassava4.1_001054m						AT2G39810.1	HOS1	ubiquitin-protein ligases
cassava4.1_001055m	PF03109,PF00144	PTHR10566	KOG1235		K08869	AT5G24810.1		ABC1 family protein
cassava4.1_001056m	PF00225,PF11995	PTHR16012	KOG0242			AT1G18370.1	ATNACK1,HIK,NACK1	ATP binding microtubule motor family protein
cassava4.1_001057m	PF00035	PTHR23081				AT4G21670.1	ATCPL1,CPL1,FRY2	C-terminal domain phosphatase-like 1
cassava4.1_001058m	PF00225,PF11995	PTHR16012	KOG0242			AT1G18370.1	ATNACK1,HIK,NACK1	ATP binding microtubule motor family protein
cassava4.1_001059m	PF08263,PF00560,PF00069,PF07714	PTHR23258	KOG1187			AT3G56370.1		Leucine-rich repeat protein kinase family protein
cassava4.1_001060m	PF00076,PF04059	PTHR10432	KOG4206			AT5G61960.2	AML1,ML1	MEI2-like protein 1
cassava4.1_001061m	PF08263,PF00560,PF00069,PF07714	PTHR23258	KOG1187			AT1G79620.1		Leucine-rich repeat protein kinase family protein
cassava4.1_001062m	PF08550,PF00534	PTHR12526	KOG0853			AT5G20280.1	ATSPS1F,SPS1F	sucrose phosphate synthase 1F
cassava4.1_001063m	PF00637,PF12451	PTHR23323	KOG2114			AT2G05170.1	ATVPS11,VPS11	vacuolar protein sorting 11
cassava4.1_001064m	PF00005,PF00664	PTHR19242	KOG0055			AT3G28345.1		ABC transporter family protein
cassava4.1_001065m	PF08263,PF00560,PF00069,PF07714	PTHR23258	KOG1187			AT1G79620.1		Leucine-rich repeat protein kinase family protein
cassava4.1_001066m	PF03810,PF08389	PTHR12363	KOG2081			AT5G62600.1		ARM repeat superfamily protein
cassava4.1_001067m	PF02375,PF02373,PF02928,PF05964,PF05965	PTHR10694	KOG1246			AT4G20400.1	JMJ14,PKDM7B	JUMONJI 14
cassava4.1_001068m	PF00931,PF00560	PTHR23155	KOG4658			AT4G27190.1		NB-ARC domain-containing disease resistance protein
cassava4.1_001069m						AT1G22770.1	FB,GI	gigantea protein (GI)
cassava4.1_001070m	PF00628,PF02201,PF03126	PTHR22884:SF15	KOG1946			AT2G16485.1		nucleic acid binding;zinc ion binding;DNA binding
cassava4.1_001071m	PF07967		KOG4765			AT1G17210.1	ATILP1,ILP1	IAP-like protein 1
cassava4.1_001072m		PTHR12526:SF41				AT4G01210.1		glycosyl transferase family 1 protein
cassava4.1_001073m	PF00637,PF12451	PTHR23323	KOG2114			AT2G05170.1	ATVPS11,VPS11	vacuolar protein sorting 11
cassava4.1_001074m	PF08263,PF00560,PF00069	PTHR23258	KOG1187			AT2G25790.1		Leucine-rich receptor-like protein kinase family protein
cassava4.1_001075m	PF08263,PF00560,PF00069,PF07714	PTHR23258	KOG1187			AT2G01820.1		Leucine-rich repeat protein kinase family protein
cassava4.1_001076m		PTHR23172	KOG0431			AT4G12770.1		Chaperone DnaJ-domain superfamily protein
cassava4.1_001077m	PF00931,PF00560	PTHR23154	KOG4658			AT4G10780.1		LRR and NB-ARC domains-containing disease resistance protein
cassava4.1_001078m	PF00690,PF00122,PF00702	PTHR11939	KOG0205	3.6.3.6	K01535	AT5G62670.1	AHA11,HA11	H(+)-ATPase 11
cassava4.1_001079m	PF01820	PTHR23132				AT3G08840.2		D-alanine--D-alanine ligase family
cassava4.1_001080m	PF00690,PF00122,PF00702	PTHR11939	KOG0205	3.6.3.6	K01535	AT5G62670.1	AHA11,HA11	H(+)-ATPase 11
cassava4.1_001081m	PF00690,PF00122,PF00702	PTHR11939	KOG0205	3.6.3.6	K01535	AT5G62670.1	AHA11,HA11	H(+)-ATPase 11
cassava4.1_001082m	PF08263,PF00560,PF00069,PF07714	PTHR23258	KOG1187			AT5G49660.1		Leucine-rich repeat transmembrane protein kinase family protein
cassava4.1_001083m	PF00097	PTHR13145				AT4G34100.2		RING/U-box superfamily protein
cassava4.1_001084m	PF00690,PF00122,PF00702	PTHR11939	KOG0205	3.6.3.6	K01535	AT5G62670.1	AHA11,HA11	H(+)-ATPase 11
cassava4.1_001085m	PF05193,PF08367	PTHR11851	KOG2019		K06972	AT3G19170.1	ATPREP1,ATZNMP,PREP1	presequence protease 1
cassava4.1_001086m	PF00686,PF02446			2.4.1.25	K00705	AT2G40840.1	DPE2	disproportionating enzyme 2
cassava4.1_001087m	PF04576					AT1G70750.1		Protein of unknown function, DUF593
cassava4.1_001088m	PF04576					AT1G70750.1		Protein of unknown function, DUF593
cassava4.1_001089m	PF00690,PF00122,PF00702	PTHR11939	KOG0205	3.6.3.6	K01535	AT5G62670.1	AHA11,HA11	H(+)-ATPase 11
cassava4.1_001090m	PF01602	PTHR22781	KOG1059		K12396	AT1G48760.1	delta-ADR	delta-adaptin
cassava4.1_001091m	PF00400	PTHR14221	KOG0283			AT3G15470.1		Transducin/WD40 repeat-like superfamily protein
cassava4.1_001092m	PF02861,PF00004,PF07724,PF07728,PF10431	PTHR11638	KOG1051			AT5G51070.1	CLPD,ERD1,SAG15	Clp ATPase
cassava4.1_001093m	PF01411,PF07973,PF02272	PTHR11777	KOG0188	6.1.1.7	K01872	AT1G50200.1	ACD,ALATS	Alanyl-tRNA synthetase
cassava4.1_001094m	PF00560,PF00069,PF07714	PTHR23258	KOG1187			AT5G49760.1		Leucine-rich repeat protein kinase family protein
cassava4.1_001095m	PF02732	PTHR10150	KOG0442	3.1.-.-	K10848	AT5G41150.1	ATRAD1,RAD1,UVH1	Restriction endonuclease, type II-like superfamily protein
cassava4.1_001096m	PF00343	PTHR11468	KOG2099	2.4.1.1	K00688	AT3G29320.1		Glycosyl transferase, family 35
cassava4.1_001097m	PF08263,PF00560	PTHR23258	KOG1187			AT1G34420.1		leucine-rich repeat transmembrane protein kinase family protein
cassava4.1_001098m	PF05664					AT2G20010.2		Protein of unknown function (DUF810)
cassava4.1_001099m	PF00400,PF04003	PTHR19853	KOG0306		K14556	AT3G21540.1		transducin family protein / WD-40 repeat family protein
cassava4.1_001100m	PF11976,PF00240	PTHR15204	KOG4248			AT5G42220.1		Ubiquitin-like superfamily protein
cassava4.1_001101m		PTHR13902				AT2G27230.1	LHW	transcription factor-related
cassava4.1_001102m	PF00690,PF00122,PF00702	PTHR11939	KOG0205	3.6.3.6	K01535	AT2G24520.1	AHA5,HA5	H(+)-ATPase 5
cassava4.1_001103m	PF01480	PTHR23148	KOG2146		K13171	AT2G29210.1		splicing factor PWI domain-containing protein
cassava4.1_001104m	PF00690,PF00122,PF00702	PTHR11939	KOG0205	3.6.3.6	K01535	AT2G24520.1	AHA5,HA5	H(+)-ATPase 5
cassava4.1_001105m	PF02362,PF06507,PF02309				K14486	AT1G19850.1	ARF5,IAA24,MP	Transcriptional factor B3 family protein / auxin-responsive factor AUX/IAA-related
cassava4.1_001106m	PF01074,PF09261,PF07748	PTHR11607		3.2.1.24	K01191	AT5G66150.1		Glycosyl hydrolase family 38 protein
cassava4.1_001107m	PF08263,PF00560,PF00069,PF07714	PTHR23258	KOG1187			AT5G01890.1		Leucine-rich receptor-like protein kinase family protein
cassava4.1_001108m	PF12215,PF04685	PTHR12654	KOG2119			AT5G49900.1		Beta-glucosidase, GBA2 type family protein
cassava4.1_001109m	PF04576					AT1G08800.1		Protein of unknown function, DUF593
cassava4.1_001110m	PF00690,PF00122,PF00702	PTHR11939	KOG0205			AT1G17260.1	AHA10	autoinhibited H(+)-ATPase isoform 10
cassava4.1_001111m	PF08263,PF00560,PF00069,PF07714	PTHR23258	KOG1187			AT1G66150.1	TMK1	transmembrane kinase 1
cassava4.1_001112m	PF00686,PF10150					AT2G04270.5	RNEE/G	RNAse E/G-like
cassava4.1_001113m	PF00005	PTHR19229	KOG0059			AT3G47730.1	ABCA2,ATATH1,ATH1	ATP-binding cassette A2
cassava4.1_001114m	PF11154	PTHR22931				AT4G24450.1	ATGWD2,GWD3,PWD	phosphoglucan, water dikinase
cassava4.1_001115m			KOG0484			AT4G03090.1		sequence-specific DNA binding;sequence-specific DNA binding transcription factors
cassava4.1_001116m	PF00560	PTHR23258	KOG1187			AT1G34420.1		leucine-rich repeat transmembrane protein kinase family protein
cassava4.1_001117m	PF08263,PF00560,PF00069,PF07714	PTHR23258	KOG1187			AT5G62230.1	ERL1	ERECTA-like 1
cassava4.1_001118m	PF08263,PF00560	PTHR23258	KOG1187			AT5G51350.1		Leucine-rich repeat transmembrane protein kinase family protein
cassava4.1_001119m	PF07719,PF00515	PTHR23083				AT3G51770.2	ATEOL1,ETO1	tetratricopeptide repeat (TPR)-containing protein
cassava4.1_001120m	PF00400	PTHR14221	KOG0283			AT3G15470.1		Transducin/WD40 repeat-like superfamily protein
cassava4.1_001121m	PF07714,PF00069	PTHR23257	KOG0192			AT4G24480.1		Protein kinase superfamily protein
cassava4.1_001122m	PF00690,PF00122,PF00702	PTHR11939	KOG0205	3.6.3.6	K01535	AT1G17260.1	AHA10	autoinhibited H(+)-ATPase isoform 10
cassava4.1_001123m	PF01074,PF09261,PF07748	PTHR11607	KOG1959	3.2.1.24	K01191	AT5G66150.1		Glycosyl hydrolase family 38 protein
cassava4.1_001124m	PF00931	PTHR23155:SF38	KOG4658			AT1G50180.1		NB-ARC domain-containing disease resistance protein
cassava4.1_001125m	PF00690,PF00122,PF00702,PF00689	PTHR11939	KOG0203			AT1G10130.1	ATECA3,ECA3	endoplasmic reticulum-type calcium-transporting ATPase 3
cassava4.1_001126m	PF12552	PTHR21726				AT4G00440.2		Protein of unknown function (DUF3741)
cassava4.1_001127m						AT5G42710.1
cassava4.1_001128m	PF04810,PF04811,PF08033,PF04815	PTHR13803	KOG1984			AT4G32640.1		Sec23/Sec24 protein transport family protein
cassava4.1_001129m	PF12329,PF12325		KOG4673			AT1G79830.3	GC5	golgin candidate 5
cassava4.1_001130m	PF00076,PF00641,PF01585	PTHR13948	KOG0154			AT3G54230.2	SUA	suppressor of abi3-5
cassava4.1_001131m	PF07522,PF07521,PF04675	PTHR10459				AT1G66730.1	AtLIG6,LIG6	DNA LIGASE 6
cassava4.1_001132m	PF01602,PF02985,PF07718	PTHR10635	KOG1058			AT4G31480.2		Coatomer, beta subunit
cassava4.1_001133m	PF00225,PF11995	PTHR16012	KOG0242			AT3G43210.1	ATNACK2,NACK2,TES	ATP binding microtubule motor family protein
cassava4.1_001134m	PF01602,PF02985,PF07718	PTHR10635	KOG1058			AT4G31480.1		Coatomer, beta subunit
cassava4.1_001135m	PF01602,PF02985,PF07718	PTHR10635	KOG1058			AT4G31480.2		Coatomer, beta subunit
cassava4.1_001136m	PF00533	PTHR13561			K10728	AT1G77320.1	MEI1	transcription coactivators
cassava4.1_001137m	PF00400,PF00637	PTHR12616	KOG2066			AT1G08190.1	ATVAM2,ATVPS41,VAM2,VPS41,ZIP2	vacuolar protein sorting 41
cassava4.1_001138m	PF00400	PTHR19845	KOG0267			AT1G61210.1		Transducin/WD40 repeat-like superfamily protein
cassava4.1_001139m	PF01138,PF03725,PF03726,PF00013,PF00575	PTHR11252	KOG1067	2.7.7.8	K00962	AT3G03710.1	PNP,RIF10	polyribonucleotide nucleotidyltransferase, putative
cassava4.1_001140m		PTHR21726				AT5G26910.1
cassava4.1_001141m	PF02985	PTHR23120	KOG2032			AT2G36810.1		ARM repeat superfamily protein
cassava4.1_001142m		PTHR14237	KOG2142			AT2G23520.1		Pyridoxal phosphate (PLP)-dependent transferases superfamily protein
cassava4.1_001143m	PF00498	PTHR22593				AT1G34355.1	ATPS1,PS1	forkhead-associated (FHA) domain-containing protein
cassava4.1_001144m	PF00690,PF00122,PF00702	PTHR11939	KOG0205	3.6.3.6	K01535	AT5G62670.1	AHA11,HA11	H(+)-ATPase 11
cassava4.1_001145m	PF08263,PF00560,PF00069,PF07714	PTHR23258	KOG1187			AT5G65710.1	HSL2	HAESA-like 2
cassava4.1_001146m	PF00503	PTHR10218	KOG0082			AT2G23460.1	ATXLG1,XLG1	extra-large G-protein 1
cassava4.1_001147m	PF08414,PF00036,PF01794,PF08022,PF08030	PTHR11972	KOG0039			AT1G64060.1	ATRBOH F,ATRBOHF,RBOH F,RBOHAP108,RBOHF	respiratory burst oxidase protein F
cassava4.1_001148m	PF00225	PTHR16012				AT1G55550.1		P-loop containing nucleoside triphosphate hydrolases superfamily protein
cassava4.1_001149m	PF00753	PTHR12553	KOG2121	3.1.26.11	K00784	AT3G16260.1	TRZ4	tRNAse Z4
cassava4.1_001150m
cassava4.1_001151m	PF08879,PF00097	PTHR12549				AT1G09060.1		Zinc finger, RING-type;Transcription factor jumonji/aspartyl beta-hydroxylase
cassava4.1_001152m	PF07842	PTHR12214			K13211	AT5G08550.1	ILP1	GC-rich sequence DNA-binding factor-like protein
cassava4.1_001153m	PF02518,PF01119,PF08676	PTHR10073	KOG1978		K10858	AT4G02460.1	PMS1	DNA mismatch repair protein, putative
cassava4.1_001154m	PF02362,PF06507,PF02309					AT5G37020.1	ARF8,ATARF8	auxin response factor 8
cassava4.1_001155m	PF11331	PTHR19418:SF7				AT3G61670.1		Protein of unknown function (DUF3133)
cassava4.1_001156m	PF06241					AT5G49960.1
cassava4.1_001157m	PF12619,PF00493,PF07728	PTHR11630	KOG0477		K02540	AT1G44900.1	ATMCM2,MCM2	minichromosome maintenance (MCM2/3/5) family protein
cassava4.1_001158m	PF01535	PTHR10483				AT4G01030.1		pentatricopeptide (PPR) repeat-containing protein
cassava4.1_001159m	PF02181	PTHR23213	KOG1922			AT3G25500.1	AFH1,AHF1,ATFH1,FH1	formin homology 1
cassava4.1_001160m	PF00560,PF11721,PF00069,PF07714	PTHR23258	KOG1187			AT3G14840.2		Leucine-rich repeat transmembrane protein kinase
cassava4.1_001161m	PF06337,PF00443	PTHR10420	KOG1870	3.1.2.15	K11835	AT4G10590.1	UBP10	ubiquitin-specific protease 10
cassava4.1_001162m	PF00564					AT2G35050.1		Protein kinase superfamily protein with octicosapeptide/Phox/Bem1p domain
cassava4.1_001163m	PF04147	PTHR23183	KOG2147			AT1G69070.1
cassava4.1_001164m	PF08263,PF00560,PF00069,PF07714	PTHR23258	KOG1187	2.7.1.-	K00924	AT1G66150.1	TMK1	transmembrane kinase 1
cassava4.1_001165m	PF00076,PF04059	PTHR10432	KOG4660			AT5G61960.2	AML1,ML1	MEI2-like protein 1
cassava4.1_001166m	PF02985	PTHR20938	KOG2259		K13141	AT3G08800.1		ARM repeat superfamily protein
cassava4.1_001167m	PF00400,PF00637	PTHR12616	KOG2066			AT1G08190.1	ATVAM2,ATVPS41,VAM2,VPS41,ZIP2	vacuolar protein sorting 41
cassava4.1_001168m	PF01426,PF00145,PF00385	PTHR10629		2.1.1.37	K00558	AT1G69770.1	CMT3	chromomethylase 3
cassava4.1_001169m	PF00931,PF00560	PTHR23155:SF21	KOG4658			AT4G26090.1	RPS2	NB-ARC domain-containing disease resistance protein
cassava4.1_001170m	PF07967		KOG4765			AT1G17210.1	ATILP1,ILP1	IAP-like protein 1
cassava4.1_001171m	PF05911,PF04508					AT1G19835.2		Plant protein of unknown function (DUF869)
cassava4.1_001172m	PF00443	PTHR10420	KOG1865	3.1.2.15	K11855	AT5G57990.1	UBP23	ubiquitin-specific protease 23
cassava4.1_001173m	PF00270,PF00271,PF04408,PF07717	PTHR18934	KOG0920	3.6.4.13	K14442	AT2G35920.1		RNA helicase family protein
cassava4.1_001174m	PF00004	PTHR23077	KOG0736		K13339	AT1G03000.1	PEX6	peroxin 6
cassava4.1_001175m	PF00931,PF00560	PTHR23258	KOG4658			AT4G27220.1		NB-ARC domain-containing disease resistance protein
cassava4.1_001176m	PF00931,PF00560	PTHR23155	KOG4658			AT3G07040.1	RPM1,RPS3	NB-ARC domain-containing disease resistance protein
cassava4.1_001177m	PF12043					AT5G01030.1		Protein of unknown function (DUF3527)
cassava4.1_001178m	PF03159,PF00098	PTHR12341	KOG2044	3.1.13.-	K12619	AT1G54490.1	AIN1,ATXRN4,EIN5,XRN4	exoribonuclease 4
cassava4.1_001179m	PF00400	PTHR10241				AT4G35560.1		Transducin/WD40 repeat-like superfamily protein
cassava4.1_001180m	PF12043					AT5G01030.1		Protein of unknown function (DUF3527)
cassava4.1_001181m	PF08263,PF00560,PF00069,PF07714	PTHR23258	KOG1187	2.7.1.-	K00924	AT1G66150.1	TMK1	transmembrane kinase 1
cassava4.1_001182m	PF00560,PF00069,PF07714	PTHR23258	KOG1187			AT1G67720.1		Leucine-rich repeat protein kinase family protein
cassava4.1_001183m	PF07967		KOG4765			AT1G17210.1	ATILP1,ILP1	IAP-like protein 1
cassava4.1_001184m	PF00076	PTHR12603	KOG2068			AT3G45630.1		RNA binding (RRM/RBD/RNP motifs) family protein
cassava4.1_001185m	PF00076	PTHR12603	KOG2068			AT3G45630.1		RNA binding (RRM/RBD/RNP motifs) family protein
cassava4.1_001186m	PF00225,PF11995	PTHR16012	KOG0242			AT2G21300.2		ATP binding microtubule motor family protein
cassava4.1_001187m	PF00443	PTHR10420	KOG1870			AT5G22030.2	UBP8	ubiquitin-specific protease 8
cassava4.1_001188m	PF02042,PF00564					AT1G76350.1		Plant regulator RWP-RK family protein
cassava4.1_001189m	PF07719,PF00515,PF08631					AT5G48390.1	ATZIP4	Tetratricopeptide repeat (TPR)-like superfamily protein
cassava4.1_001190m	PF00076,PF07744	PTHR10432	KOG0148			AT4G12640.1		RNA recognition motif (RRM)-containing protein
cassava4.1_001191m	PF01055	PTHR22762	KOG1066	3.2.1.84	K05546	AT5G63840.1	PSL5,RSW3	Glycosyl hydrolases family 31 protein
cassava4.1_001192m	PF09192,PF00782	PTHR10159	KOG1718			AT5G23720.1	PHS1	dual specificity protein phosphatase family protein
cassava4.1_001193m	PF08414,PF00036,PF01794,PF08022,PF08030	PTHR11972	KOG0039	1.11.1.-,1.6.3.-	K13447	AT1G64060.1	ATRBOH F,ATRBOHF,RBOH F,RBOHAP108,RBOHF	respiratory burst oxidase protein F
cassava4.1_001194m	PF00270,PF00271,PF08148	PTHR11752	KOG0948			AT2G06990.1	HEN2	RNA helicase, ATP-dependent, SK12/DOB1 protein
cassava4.1_001195m	PF01055	PTHR22762	KOG1066	3.2.1.84	K05546	AT5G63840.1	PSL5,RSW3	Glycosyl hydrolases family 31 protein
cassava4.1_001196m	PF00702	PTHR11939	KOG0206			AT1G17500.1		ATPase E1-E2 type family protein / haloacid dehalogenase-like hydrolase family protein
cassava4.1_001197m	PF00626,PF02209	PTHR11977	KOG0443			AT2G41740.1	ATVLN2,VLN2	villin 2
cassava4.1_001198m	PF00931,PF00560	PTHR23258	KOG4658			AT1G50180.1		NB-ARC domain-containing disease resistance protein
cassava4.1_001199m	PF02042,PF00564					AT4G35270.1		Plant regulator RWP-RK family protein
cassava4.1_001200m	PF00560,PF07714,PF00069	PTHR23258	KOG1187			AT2G37050.1		Leucine-rich repeat protein kinase family protein
cassava4.1_001201m	PF08263,PF00560,PF00069,PF07714	PTHR23258	KOG1187			AT5G49660.1		Leucine-rich repeat transmembrane protein kinase family protein
cassava4.1_001202m		PTHR13673	KOG3682			AT1G50730.1
cassava4.1_001203m	PF05470,PF01399	PTHR13937	KOG1076		K03252	AT3G56150.1	ATEIF3C-1,ATTIF3C1,EIF3C,EIF3C-1,TIF3C1	eukaryotic translation initiation factor 3C
cassava4.1_001204m	PF07765					AT1G58210.1	EMB1674	kinase interacting family protein
cassava4.1_001205m	PF01055	PTHR22762	KOG1065			AT1G68560.1	ATXYL1,TRG1,XYL1	alpha-xylosidase 1
cassava4.1_001206m	PF05470,PF01399	PTHR13937	KOG1076		K03252	AT3G56150.1	ATEIF3C-1,ATTIF3C1,EIF3C,EIF3C-1,TIF3C1	eukaryotic translation initiation factor 3C
cassava4.1_001207m	PF05470,PF01399	PTHR13937	KOG1076		K03252	AT3G56150.2	ATEIF3C-1,ATTIF3C1,EIF3C,EIF3C-1,TIF3C1	eukaryotic translation initiation factor 3C
cassava4.1_001208m	PF00641	PTHR23238				AT5G17790.1	VAR3	zinc finger (Ran-binding) family protein
cassava4.1_001209m		PTHR14237				AT2G23520.1		Pyridoxal phosphate (PLP)-dependent transferases superfamily protein
cassava4.1_001210m	PF01582,PF00931,PF00560	PTHR23155	KOG1947			AT3G44480.1	cog1,RPP1	Disease resistance protein (TIR-NBS-LRR class) family
cassava4.1_001211m	PF05470,PF01399	PTHR13937	KOG1076		K03252	AT3G56150.1	ATEIF3C-1,ATTIF3C1,EIF3C,EIF3C-1,TIF3C1	eukaryotic translation initiation factor 3C
cassava4.1_001212m	PF00179	PTHR11621	KOG0417			AT2G33770.1	ATUBC24,PHO2,UBC24	phosphate 2
cassava4.1_001213m	PF00400,PF12490	PTHR13268	KOG2109			AT1G03380.1	ATATG18G,ATG18G	homolog of yeast autophagy 18 (ATG18) G
cassava4.1_001214m	PF07839					AT2G38800.1		Plant calmodulin-binding protein-related
cassava4.1_001215m	PF00982,PF02358	PTHR10788	KOG1050	2.4.1.15	K00697	AT1G78580.1	ATTPS1,TPS1	trehalose-6-phosphate synthase
cassava4.1_001216m		PTHR11952				AT3G56040.1	UGP3	UDP-glucose pyrophosphorylase 3
cassava4.1_001217m	PF08263,PF00560	PTHR23258	KOG0472			AT2G34930.1		disease resistance family protein / LRR family protein
cassava4.1_001218m						AT4G14310.1		Transducin/WD40 repeat-like superfamily protein
cassava4.1_001219m	PF02791,PF00628	PTHR22880:SF3				AT5G22760.1		PHD finger family protein
cassava4.1_001220m	PF00646,PF02985,PF00514	PTHR23315	KOG2120			AT2G44900.1	ARABIDILLO-1	ARABIDILLO-1
cassava4.1_001221m	PF00225,PF11995	PTHR16012	KOG0242			AT2G21300.2		ATP binding microtubule motor family protein
cassava4.1_001222m	PF00515,PF07719,PF08238,PF07721	PTHR23083	KOG4626			AT3G11540.1	SPY	Tetratricopeptide repeat (TPR)-like superfamily protein
cassava4.1_001223m	PF00982,PF02358	PTHR10788	KOG1050	2.4.1.15	K00697	AT1G78580.1	ATTPS1,TPS1	trehalose-6-phosphate synthase
cassava4.1_001224m	PF08263,PF00560,PF00069,PF07714	PTHR23258	KOG1187			AT3G23750.1		Leucine-rich repeat protein kinase family protein
cassava4.1_001225m		PTHR10420:SF29				AT1G04300.3		TRAF-like superfamily protein
cassava4.1_001226m	PF00350,PF01926	PTHR20857:SF11	KOG0448			AT1G03160.1	FZL	FZO-like
cassava4.1_001227m	PF00350,PF00169,PF02212	PTHR11566	KOG0446			AT1G59610.1	ADL3,CF1,DL3,DRP2B	dynamin-like 3
cassava4.1_001228m	PF00626,PF02209	PTHR11977	KOG0443			AT2G41740.1	ATVLN2,VLN2	villin 2
cassava4.1_001229m	PF02861,PF00004,PF02151,PF07724,PF07728,PF10431	PTHR11638	KOG1051		K03696	AT5G50920.1	ATHSP93-V,CLPC,CLPC1,DCA1,HSP93-V	CLPC homologue 1
cassava4.1_001230m	PF00626,PF02209	PTHR11977	KOG0443			AT2G41740.1	ATVLN2,VLN2	villin 2
cassava4.1_001231m	PF02861,PF00004,PF02151,PF07724,PF07728,PF10431	PTHR11638	KOG1051		K03696	AT5G50920.1	ATHSP93-V,CLPC,CLPC1,DCA1,HSP93-V	CLPC homologue 1
cassava4.1_001232m	PF02861,PF00004,PF02151,PF07724,PF07728,PF10431	PTHR11638	KOG1051		K03696	AT5G50920.1	ATHSP93-V,CLPC,CLPC1,DCA1,HSP93-V	CLPC homologue 1
cassava4.1_001233m	PF01055	PTHR22762	KOG1065			AT1G68560.1	ATXYL1,TRG1,XYL1	alpha-xylosidase 1
cassava4.1_001234m	PF02861,PF00004,PF02151,PF07724,PF07728,PF10431	PTHR11638	KOG1051		K03696	AT5G50920.1	ATHSP93-V,CLPC,CLPC1,DCA1,HSP93-V	CLPC homologue 1
cassava4.1_001235m	PF01094,PF00497,PF00060	PTHR18966	KOG1052		K05387	AT4G35290.2	ATGLR3.2,ATGLUR2,GLR3.2,GLUR2	glutamate receptor 2
cassava4.1_001236m	PF00560,PF00069,PF07714	PTHR23258	KOG1187			AT2G37050.1		Leucine-rich repeat protein kinase family protein
cassava4.1_001237m	PF00069,PF02985	PTHR12984	KOG2137			AT1G22870.1		Protein kinase family protein with ARM repeat domain
cassava4.1_001238m	PF01477,PF00305	PTHR11771		1.13.11.12	K00454	AT1G17420.1	LOX3	lipoxygenase 3
cassava4.1_001239m	PF00515,PF07719,PF07721,PF08238	PTHR23083	KOG4626			AT3G11540.1	SPY	Tetratricopeptide repeat (TPR)-like superfamily protein
cassava4.1_001240m	PF12043					AT5G59020.1		Protein of unknown function (DUF3527)
cassava4.1_001241m	PF01477,PF00305	PTHR11771		1.13.11.12	K00454	AT1G72520.1		PLAT/LH2 domain-containing lipoxygenase family protein
cassava4.1_001242m	PF00646,PF00514,PF02985	PTHR23315	KOG1947			AT2G44900.1	ARABIDILLO-1	ARABIDILLO-1
cassava4.1_001243m	PF01094,PF00497,PF00060	PTHR18966	KOG1052		K05387	AT4G35290.2	ATGLR3.2,ATGLUR2,GLR3.2,GLUR2	glutamate receptor 2
cassava4.1_001244m	PF01055	PTHR22762	KOG1065			AT1G68560.1	ATXYL1,TRG1,XYL1	alpha-xylosidase 1
cassava4.1_001245m	PF07959,PF00288,PF08544		KOG1511	2.7.1.52	K05305	AT1G01220.1	AtFKGP,FKGP	L-fucokinase/GDP-L-fucose pyrophosphorylase
cassava4.1_001246m	PF00931,PF00560	PTHR23155	KOG4658		K13457	AT3G07040.1	RPM1,RPS3	NB-ARC domain-containing disease resistance protein
cassava4.1_001247m	PF02985					AT4G27060.1	CN,SPR2,TOR1	ARM repeat superfamily protein
cassava4.1_001248m						AT3G55060.1
cassava4.1_001249m	PF01011,PF00069,PF06479	PTHR13954	KOG1027			AT2G17520.1	ATIRE1-2,IRE1-2,IRE1A	Endoribonuclease/protein kinase IRE1-like
cassava4.1_001250m	PF02018,PF00331					AT1G58370.1	ATXYN1,RXF12	glycosyl hydrolase family 10 protein / carbohydrate-binding domain-containing protein
cassava4.1_001251m	PF00350,PF01031,PF00169,PF02212	PTHR11566	KOG0446			AT1G59610.1	ADL3,CF1,DL3,DRP2B	dynamin-like 3
cassava4.1_001252m	PF02018,PF00331					AT1G58370.1	ATXYN1,RXF12	glycosyl hydrolase family 10 protein / carbohydrate-binding domain-containing protein
cassava4.1_001253m	PF01909,PF03828	PTHR23092				AT3G51620.2		PAP/OAS1 substrate-binding domain superfamily
cassava4.1_001254m	PF00696,PF01842,PF03447,PF00742	PTHR21499	KOG0455	1.1.1.3,2.7.2.4	K12524	AT4G19710.2	AK-HSDH,AK-HSDH II	aspartate kinase-homoserine dehydrogenase ii
cassava4.1_001255m	PF04871	PTHR10013	KOG0946			AT3G27530.1	GC6,MAG4	golgin candidate 6
cassava4.1_001256m	PF00117,PF04715,PF00425	PTHR11236	KOG1224	2.6.1.85	K13950	AT2G28880.1	ADCS,emb1997	para-aminobenzoate (PABA) synthase family protein
cassava4.1_001257m	PF00560,PF00069,PF07714	PTHR23258	KOG1187			AT1G72180.1		Leucine-rich receptor-like protein kinase family protein
cassava4.1_001258m	PF07719	PTHR11246	KOG2047		K12867	AT5G28740.1		Tetratricopeptide repeat (TPR)-like superfamily protein
cassava4.1_001259m	PF01477,PF00305	PTHR11771		1.13.11.12	K00454	AT1G67560.1		PLAT/LH2 domain-containing lipoxygenase family protein
cassava4.1_001260m						AT4G14310.1		Transducin/WD40 repeat-like superfamily protein
cassava4.1_001261m	PF00225,PF00514	PTHR16012	KOG0240			AT1G12430.1	ARK3,PAK	armadillo repeat kinesin 3
cassava4.1_001262m	PF05904					AT1G69360.1		Plant protein of unknown function (DUF863)
cassava4.1_001263m	PF12174,PF05236	PTHR15138	KOG2341			AT5G43130.1	TAF4,TAF4B	TBP-associated factor 4
cassava4.1_001264m	PF00560,PF00069,PF07714	PTHR23258	KOG1187			AT4G29990.1		Leucine-rich repeat transmembrane protein kinase protein
cassava4.1_001265m	PF02985					AT4G27060.1	CN,SPR2,TOR1	ARM repeat superfamily protein
cassava4.1_001266m	PF05383	PTHR22792	KOG4213			AT5G21160.3		LA RNA-binding protein
cassava4.1_001267m	PF05383	PTHR22792	KOG4213			AT5G21160.3		LA RNA-binding protein
cassava4.1_001268m	PF00350,PF01926,PF00169,PF02212	PTHR11566	KOG0446			AT1G59610.1	ADL3,CF1,DL3,DRP2B	dynamin-like 3
cassava4.1_001269m						AT3G18310.1
cassava4.1_001270m	PF08414,PF00036,PF01794,PF08022,PF08030	PTHR11972	KOG0039	1.11.1.-,1.6.3.-	K13447	AT5G47910.1	ATRBOHD,RBOHD	respiratory burst oxidase homologue D
cassava4.1_001271m	PF01936					AT5G09840.1		Putative endonuclease or glycosyl hydrolase
cassava4.1_001272m	PF00350,PF01031,PF00169,PF02212	PTHR11566	KOG0446			AT1G59610.1	ADL3,CF1,DL3,DRP2B	dynamin-like 3
cassava4.1_001273m	PF00400,PF04053	PTHR19876	KOG0276			AT1G52360.1		Coatomer, beta\' subunit
cassava4.1_001274m	PF00400,PF04053	PTHR19876	KOG0276			AT1G52360.1		Coatomer, beta\' subunit
cassava4.1_001275m	PF00400,PF04053	PTHR19876	KOG0276			AT1G52360.1		Coatomer, beta\' subunit
cassava4.1_001276m	PF00400,PF04053	PTHR19876	KOG0276			AT1G52360.1		Coatomer, beta\' subunit
cassava4.1_001277m	PF12174,PF05236	PTHR15138				AT5G43130.1	TAF4,TAF4B	TBP-associated factor 4
cassava4.1_001278m	PF09750,PF01805	PTHR13161	KOG1847			AT5G55100.2		SWAP (Suppressor-of-White-APricot)/surp domain-containing protein
cassava4.1_001279m	PF05911		KOG1003			AT2G23360.1		Plant protein of unknown function (DUF869)
cassava4.1_001280m	PF03552			2.4.1.12	K10999	AT5G17420.1	ATCESA7,CESA7,IRX3,MUR10	Cellulose synthase family protein
cassava4.1_001281m	PF00575,PF00627,PF00889	PTHR11741				AT4G29060.1	emb2726	elongation factor Ts family protein
cassava4.1_001282m	PF01535	PTHR10483				AT5G65560.1		Pentatricopeptide repeat (PPR) superfamily protein
cassava4.1_001283m	PF00862,PF00534	PTHR12526	KOG0853	2.4.1.13	K00695	AT1G73370.1	ATSUS6,SUS6	sucrose synthase 6
cassava4.1_001284m	PF01535,PF02037	PTHR10483				AT3G04260.1	PTAC3	plastid transcriptionally active 3
cassava4.1_001285m	PF01602,PF02985	PTHR11134	KOG1060		K12397	AT3G55480.2	PAT2	protein affected traf&#64257;cking 2
cassava4.1_001286m	PF11331					AT3G61670.1		Protein of unknown function (DUF3133)
cassava4.1_001287m	PF01602,PF02985	PTHR22780	KOG1062		K12400	AT1G31730.1		Adaptin family protein
cassava4.1_001288m	PF01094,PF00497,PF00060	PTHR18966	KOG1052		K05387	AT2G32400.1	ATGLR3.7,GLR3.7,GLR5	glutamate receptor 5
cassava4.1_001289m						AT1G43850.2	SEU	SEUSS transcriptional co-regulator
cassava4.1_001290m	PF01094,PF00497,PF00060	PTHR18966	KOG1052		K05387	AT2G32400.1	ATGLR3.7,GLR3.7,GLR5	glutamate receptor 5
cassava4.1_001291m		PTHR14009:SF1	KOG1043			AT3G11560.4		LETM1-like protein
cassava4.1_001292m	PF00498					AT2G45460.2		SMAD/FHA domain-containing protein
cassava4.1_001293m	PF11331					AT3G61670.1		Protein of unknown function (DUF3133)
cassava4.1_001294m	PF03630,PF01937	PTHR12280	KOG2201	2.7.1.33	K09680	AT4G32180.1	ATPANK2,PANK2	pantothenate kinase 2
cassava4.1_001295m	PF02181	PTHR23213	KOG1922			AT5G67470.1	ATFH6,FH6	formin homolog 6
cassava4.1_001296m	PF00931,PF00560	PTHR23155	KOG4658			AT3G07040.1	RPM1,RPS3	NB-ARC domain-containing disease resistance protein
cassava4.1_001297m	PF02181	PTHR23213				AT5G67470.1	ATFH6,FH6	formin homolog 6
cassava4.1_001298m	PF07714,PF00069	PTHR23257	KOG0192	2.7.11.25	K04424	AT1G08720.1	ATEDR1,EDR1	Protein kinase superfamily protein
cassava4.1_001299m						AT3G06880.2		Transducin/WD40 repeat-like superfamily protein
cassava4.1_001300m	PF02861,PF00004,PF07724,PF07728,PF10431	PTHR11638	KOG1051			AT1G74310.1	ATHSP101,HOT1,HSP101	heat shock protein 101
cassava4.1_001301m	PF00702	PTHR11939	KOG0206			AT1G17500.1		ATPase E1-E2 type family protein / haloacid dehalogenase-like hydrolase family protein
cassava4.1_001302m	PF08414,PF00036,PF01794,PF08022,PF08030	PTHR11972	KOG0039			AT5G51060.1	ATRBOHC,RBOHC,RHD2	NADPH/respiratory burst oxidase protein D
cassava4.1_001303m	PF04433,PF01593	PTHR10742	KOG0029	1.-.-.-	K11450	AT3G10390.1	FLD	Flavin containing amine oxidoreductase family protein
cassava4.1_001304m						AT1G09040.1
cassava4.1_001305m	PF08699,PF02170,PF02171	PTHR22891	KOG1041			AT2G27040.2	AGO4,OCP11	Argonaute family protein
cassava4.1_001306m		PTHR21726				AT5G26910.1
cassava4.1_001307m	PF02985,PF11865	PTHR11139				AT1G50030.1	TOR	target of rapamycin
cassava4.1_001308m	PF07714,PF00069	PTHR23258	KOG1187			AT5G56890.1		Protein kinase superfamily protein
cassava4.1_001309m	PF00403,PF00122,PF00702	PTHR11939	KOG0207	3.6.3.3,3.6.3.5	K01534	AT4G30110.1	ATHMA2,HMA2	heavy metal atpase 2
cassava4.1_001310m	PF00481	PTHR13832				AT2G46920.1	POL	Protein phosphatase 2C family protein
cassava4.1_001311m	PF08414,PF00036,PF01794,PF08022,PF08030	PTHR11972	KOG0039			AT5G51060.1	ATRBOHC,RBOHC,RHD2	NADPH/respiratory burst oxidase protein D
cassava4.1_001312m	PF08699,PF02170,PF02171	PTHR22891	KOG1041			AT2G27040.2	AGO4,OCP11	Argonaute family protein
cassava4.1_001313m	PF00503	PTHR10218	KOG0082			AT2G23460.1	ATXLG1,XLG1	extra-large G-protein 1
cassava4.1_001314m	PF01477,PF00305	PTHR11771		1.13.11.12	K00454	AT3G45140.1	ATLOX2,LOX2	lipoxygenase 2
cassava4.1_001315m	PF03343	PTHR14152	KOG2217		K11984	AT5G16780.1	DOT2,MDF	SART-1 family
cassava4.1_001316m	PF07646,PF01344,PF00149	PTHR11668	KOG0374			AT4G03080.1	BSL1	BRI1 suppressor 1 (BSU1)-like 1
cassava4.1_001317m	PF00481	PTHR13832				AT2G46920.2	POL	Protein phosphatase 2C family protein
cassava4.1_001318m	PF00560,PF00400	PTHR22850	KOG1446			AT4G34280.1		transducin family protein / WD-40 repeat family protein
cassava4.1_001319m	PF00400	PTHR22847	KOG0265	6.3.2.19	K10143	AT3G15354.1	SPA3	SPA1-related 3
cassava4.1_001320m	PF02018,PF00331					AT1G58370.1	ATXYN1,RXF12	glycosyl hydrolase family 10 protein / carbohydrate-binding domain-containing protein
cassava4.1_001321m	PF01477,PF00305	PTHR11771				AT3G45140.1	ATLOX2,LOX2	lipoxygenase 2
cassava4.1_001322m	PF00397	PTHR23213:SF10				AT3G13225.2		WW domain-containing protein
cassava4.1_001323m	PF02861,PF00004,PF02151,PF07724,PF07728,PF10431	PTHR11638	KOG1051		K03696	AT5G50920.1	ATHSP93-V,CLPC,CLPC1,DCA1,HSP93-V	CLPC homologue 1
cassava4.1_001324m	PF03630,PF01937	PTHR12280	KOG2201	2.7.1.33	K09680	AT4G32180.1	ATPANK2,PANK2	pantothenate kinase 2
cassava4.1_001325m	PF07719,PF00515,PF12569	PTHR22767	KOG1156			AT1G80410.1	EMB2753	tetratricopeptide repeat (TPR)-containing protein
cassava4.1_001326m	PF01602,PF02985,PF02883,PF09066	PTHR11134	KOG1061		K12392	AT4G23460.1		Adaptin family protein
cassava4.1_001327m	PF04615	PTHR14150			K14567	AT4G02400.1		U3 ribonucleoprotein (Utp) family protein
cassava4.1_001328m	PF02362,PF06507,PF02309					AT5G37020.1	ARF8,ATARF8	auxin response factor 8
cassava4.1_001329m	PF07814	PTHR22100	KOG2152			AT1G11060.1		WAPL (Wings apart-like protein regulation of heterochromatin) protein
cassava4.1_001330m	PF00628					AT5G44800.1	CHR4,PKR1	chromatin remodeling 4
cassava4.1_001331m	PF08263,PF00560,PF00069,PF07714	PTHR23258	KOG1187			AT1G06840.1		Leucine-rich repeat protein kinase family protein
cassava4.1_001332m	PF01477,PF00305	PTHR11771		1.13.11.12	K00454	AT3G45140.1	ATLOX2,LOX2	lipoxygenase 2
cassava4.1_001333m	PF08263,PF00560	PTHR23258	KOG1187			AT2G16250.1		Leucine-rich repeat protein kinase family protein
cassava4.1_001334m	PF08263,PF00560	PTHR23258	KOG1187			AT2G16250.1		Leucine-rich repeat protein kinase family protein
cassava4.1_001335m	PF12552	PTHR21726				AT3G53540.1
cassava4.1_001336m	PF00097	PTHR13145				AT4G34100.2		RING/U-box superfamily protein
cassava4.1_001337m	PF00225,PF00514	PTHR16012	KOG0240			AT1G01950.1	ARK2	armadillo repeat kinesin 2
cassava4.1_001338m	PF08572,PF06544	PTHR14212	KOG2769		K12843	AT1G28060.1		Pre-mRNA-splicing factor 3
cassava4.1_001339m	PF00626,PF02209	PTHR11977	KOG0443			AT2G29890.1	ATVLN1,VLN1	villin-like 1
cassava4.1_001340m	PF03110					AT3G60030.1	SPL12	squamosa promoter-binding protein-like 12
cassava4.1_001341m	PF00400,PF04003	PTHR19858	KOG0291		K14558	AT1G15440.1	ATPWP2,PWP2	periodic tryptophan protein 2
cassava4.1_001342m	PF07719,PF00515,PF07721,PF12569	PTHR22767	KOG1156	2.3.1.88	K00670	AT1G80410.1	EMB2753	tetratricopeptide repeat (TPR)-containing protein
cassava4.1_001343m	PF00270,PF00271,PF04408,PF07717,PF00035	PTHR18934	KOG0920			AT2G01130.1		DEA(D/H)-box RNA helicase family protein
cassava4.1_001344m	PF04065,PF04153	PTHR23326	KOG2150		K12580	AT5G18230.1		transcription regulator NOT2/NOT3/NOT5 family protein
cassava4.1_001345m	PF00176,PF02810,PF00271	PTHR10799	KOG0387			AT1G03750.1	CHR9	switch 2
cassava4.1_001346m	PF07714,PF00069	PTHR23257	KOG0192	2.7.11.25	K04424	AT1G08720.1	ATEDR1,EDR1	Protein kinase superfamily protein
cassava4.1_001347m	PF00179	PTHR11621	KOG0417			AT2G33770.1	ATUBC24,PHO2,UBC24	phosphate 2
cassava4.1_001348m	PF00330,PF00694	PTHR11670	KOG0452	4.2.1.3	K01681	AT4G35830.1	ACO1	aconitase 1
cassava4.1_001349m	PF07814	PTHR22100	KOG2152			AT1G11060.1		WAPL (Wings apart-like protein regulation of heterochromatin) protein
cassava4.1_001350m	PF00097	PTHR12183	KOG4172			AT4G03000.1		RING/U-box superfamily protein
cassava4.1_001351m	PF00076	PTHR10432	KOG0120			AT2G33435.1		RNA-binding (RRM/RBD/RNP motifs) family protein
cassava4.1_001352m	PF10536					AT2G04865.1		Aminotransferase-like, plant mobile domain family protein
cassava4.1_001353m	PF00899,PF10585,PF02134,PF09358	PTHR10953	KOG2012			AT2G30110.1	ATUBA1,MOS5,UBA1	ubiquitin-activating enzyme 1
cassava4.1_001354m	PF08572,PF06544	PTHR14212	KOG2769		K12843	AT1G28060.1		Pre-mRNA-splicing factor 3
cassava4.1_001355m	PF02362,PF06507,PF02309					AT1G19850.1	ARF5,IAA24,MP	Transcriptional factor B3 family protein / auxin-responsive factor AUX/IAA-related
cassava4.1_001356m	PF00646,PF02373	PTHR12480	KOG2130			AT1G78280.1		transferases, transferring glycosyl groups
cassava4.1_001357m	PF02362,PF06507,PF02309					AT5G37020.1	ARF8,ATARF8	auxin response factor 8
cassava4.1_001358m	PF00069,PF07714	PTHR22986	KOG0198			AT1G63700.1	EMB71,MAPKKK4,YDA	Protein kinase superfamily protein
cassava4.1_001359m	PF02178,PF00400					AT1G19485.1		Transducin/WD40 repeat-like superfamily protein
cassava4.1_001360m	PF00626,PF02209	PTHR11977	KOG0443			AT4G30160.2	ATVLN4,VLN4	villin 4
cassava4.1_001361m	PF01477,PF00305	PTHR11771		1.13.11.12	K00454	AT3G45140.1	ATLOX2,LOX2	lipoxygenase 2
cassava4.1_001362m	PF07821	PTHR10357	KOG0471			AT1G69830.1	AMY3,ATAMY3	alpha-amylase-like 3
cassava4.1_001363m	PF02383	PTHR11200	KOG1888			AT1G22620.1	ATSAC1	Phosphoinositide phosphatase family protein
cassava4.1_001364m	PF08263,PF00560	PTHR23258	KOG1187			AT2G16250.1		Leucine-rich repeat protein kinase family protein
cassava4.1_001365m	PF05701					AT2G26570.1		Plant protein of unknown function (DUF827)
cassava4.1_001366m	PF03638,PF00856	PTHR22884		2.1.1.43	K11430	AT2G23380.1	CLF,ICU1,SDG1,SET1	SET domain-containing protein
cassava4.1_001367m	PF00400	PTHR19845	KOG0267			AT1G61210.1		Transducin/WD40 repeat-like superfamily protein
cassava4.1_001368m	PF00076,PF04059	PTHR10432	KOG4660			AT5G07290.1	AML4,ML4	MEI2-like 4
cassava4.1_001369m		PTHR21512				AT5G11040.1	AtTRS120,TRS120	TRS120
cassava4.1_001370m	PF11721,PF07714,PF00069	PTHR23258	KOG1187			AT3G51550.1	FER	Malectin/receptor-like protein kinase family protein
cassava4.1_001371m	PF00651,PF07719,PF00515	PTHR23083				AT4G02680.1	EOL1	ETO1-like 1
cassava4.1_001372m	PF00400,PF12490	PTHR13268	KOG2109			AT5G54730.1	ATATG18F,ATG18F,G18F	homolog of yeast autophagy 18 (ATG18) F
cassava4.1_001373m	PF00651,PF07719,PF00515	PTHR23083				AT4G02680.1	EOL1	ETO1-like 1
cassava4.1_001374m		PTHR12549				AT3G07610.1	IBM1	Transcription factor jumonji (jmjC) domain-containing protein
cassava4.1_001375m	PF00400,PF12490	PTHR13268	KOG2109			AT5G54730.1	ATATG18F,ATG18F,G18F	homolog of yeast autophagy 18 (ATG18) F
cassava4.1_001376m	PF00520,PF07885,PF00027,PF00023,PF11834	PTHR10217	KOG0498			AT2G25600.1	AKT6,SPIK	Shaker pollen inward K+ channel
cassava4.1_001377m	PF00443	PTHR10420	KOG1865			AT4G24560.1	UBP16	ubiquitin-specific protease 16
cassava4.1_001378m	PF07714,PF00069,PF04564	PTHR23258	KOG1187			AT2G45910.1		U-box domain-containing protein kinase family protein
cassava4.1_001379m	PF01602,PF02985,PF03130,PF08752	PTHR10261	KOG1078			AT4G34450.1		coatomer gamma-2 subunit, putative / gamma-2 coat protein, putative / gamma-2 COP, putative
cassava4.1_001380m	PF11331					AT5G05190.1		Protein of unknown function (DUF3133)
cassava4.1_001381m	PF00035					AT4G21670.1	ATCPL1,CPL1,FRY2	C-terminal domain phosphatase-like 1
cassava4.1_001382m	PF01429					AT5G52230.1	MBD13	methyl-CPG-binding domain protein 13
cassava4.1_001383m	PF06972	PTHR12758:SF5				AT3G07660.1		Kinase-related protein of unknown function (DUF1296)
cassava4.1_001384m	PF00642	PTHR13119				AT5G56930.1	emb1789	CCCH-type zinc finger family protein
cassava4.1_001385m	PF09763	PTHR16092	KOG2148			AT1G47550.1	SEC3A	exocyst complex component sec3A
cassava4.1_001386m	PF00560,PF00069	PTHR23258	KOG1187			AT2G41820.1		Leucine-rich repeat protein kinase family protein
cassava4.1_001387m	PF02190,PF07728,PF07726,PF00004,PF05362	PTHR10046	KOG2004	3.4.21.53	K01338	AT5G47040.1	LON2	lon protease 2
cassava4.1_001388m	PF01602,PF02985,PF03130,PF08752	PTHR10261	KOG1078			AT4G34450.1		coatomer gamma-2 subunit, putative / gamma-2 coat protein, putative / gamma-2 COP, putative
cassava4.1_001389m	PF01602,PF02985,PF03130,PF08752	PTHR10261	KOG1078			AT4G34450.1		coatomer gamma-2 subunit, putative / gamma-2 coat protein, putative / gamma-2 COP, putative
cassava4.1_001390m	PF00515,PF07719,PF07721,PF08238	PTHR23083	KOG4626			AT3G11540.1	SPY	Tetratricopeptide repeat (TPR)-like superfamily protein
cassava4.1_001391m	PF01602,PF02985,PF03130,PF08752	PTHR10261	KOG1078			AT4G34450.1		coatomer gamma-2 subunit, putative / gamma-2 coat protein, putative / gamma-2 COP, putative
cassava4.1_001392m	PF11145					AT4G21700.1		Protein of unknown function (DUF2921)
cassava4.1_001393m	PF07719,PF00515	PTHR12979	KOG2471		K12607	AT5G35430.1		Tetratricopeptide repeat (TPR)-like superfamily protein
cassava4.1_001394m	PF01966,PF04607,PF02824	PTHR21262				AT4G02260.2	AT-RSH1,ATRSH1,RSH1	RELA/SPOT homolog 1
cassava4.1_001395m	PF00400,PF08625	PTHR19854	KOG0319		K14555	AT5G16750.1	TOZ	Transducin family protein / WD-40 repeat family protein
cassava4.1_001396m	PF00651,PF07719,PF00515	PTHR23230				AT4G02680.1	EOL1	ETO1-like 1
cassava4.1_001397m						AT3G24630.1
cassava4.1_001398m	PF08263,PF00560,PF00069,PF07714	PTHR23258	KOG1187			AT5G06940.1		Leucine-rich repeat receptor-like protein kinase family protein
cassava4.1_001399m	PF01535	PTHR10483				AT3G06920.1		Tetratricopeptide repeat (TPR)-like superfamily protein
cassava4.1_001400m	PF07714,PF00069	PTHR23258	KOG1187			AT3G51550.1	FER	Malectin/receptor-like protein kinase family protein
cassava4.1_001401m	PF00122,PF00702	PTHR11939	KOG0205			AT4G30190.1	AHA2,HA2,PMA2	H(+)-ATPase 2
cassava4.1_001402m	PF07646,PF01344,PF00149	PTHR11668	KOG0374	3.1.3.16	K01090	AT4G03080.1	BSL1	BRI1 suppressor 1 (BSU1)-like 1
cassava4.1_001403m						AT5G44800.1	CHR4,PKR1	chromatin remodeling 4
cassava4.1_001404m	PF00097	PTHR12183	KOG4172			AT4G03000.2		RING/U-box superfamily protein
cassava4.1_001405m	PF00122,PF00702	PTHR11939	KOG0205			AT4G30190.1	AHA2,HA2,PMA2	H(+)-ATPase 2
cassava4.1_001406m	PF02845	PTHR21494	KOG4501			AT1G27752.1		Ubiquitin system component Cue protein
cassava4.1_001407m	PF00560,PF11721,PF00069,PF07714	PTHR23258	KOG1187			AT1G56140.1		Leucine-rich repeat transmembrane protein kinase
cassava4.1_001408m	PF02362,PF07496					AT4G32010.1	HSI2-L1,HSL1,VAL2	HSI2-like 1
cassava4.1_001409m	PF08414,PF00036,PF01794,PF08022,PF08030	PTHR11972	KOG0039			AT1G09090.2	ATRBOHB,ATRBOHB-BETA,RBOHB	respiratory burst oxidase homolog B
cassava4.1_001410m	PF00403,PF00122,PF00702	PTHR11939	KOG0207			AT5G21930.1	ATHMA8,HMA8,PAA2	P-type ATPase of Arabidopsis 2
cassava4.1_001411m	PF00076,PF01805,PF08312	PTHR23140	KOG0151			AT5G25060.1		RNA recognition motif (RRM)-containing protein
cassava4.1_001412m	PF01422	PTHR12360	KOG1952			AT5G05660.1	ATNFXL2	sequence-specific DNA binding transcription factors;zinc ion binding;sequence-specific DNA binding transcription factors
cassava4.1_001413m	PF02493	PTHR10091				AT5G22640.1	emb1211	MORN (Membrane Occupation and Recognition Nexus) repeat-containing protein
cassava4.1_001414m	PF02922	PTHR10357	KOG0470			AT1G03310.1	ATISA2,BE2,DBE1,ISA2	debranching enzyme 1
cassava4.1_001415m	PF00534	PTHR12526	KOG0853			AT5G11110.1	ATSPS2F,KNS2,SPS1,SPS2F	sucrose phosphate synthase 2F
cassava4.1_001416m	PF00485	PTHR10285	KOG4203			AT2G01460.1		P-loop containing nucleoside triphosphate hydrolases superfamily protein
cassava4.1_001417m	PF00560	PTHR23125				AT2G06040.1
cassava4.1_001418m	PF07814	PTHR22100	KOG2152			AT1G11060.1		WAPL (Wings apart-like protein regulation of heterochromatin) protein
cassava4.1_001419m	PF00664,PF00005	PTHR19242	KOG0058			AT2G34660.1	ATMRP2,EST4,MRP2	multidrug resistance-associated protein 2
cassava4.1_001420m	PF04802	PTHR23318	KOG2175			AT3G06670.1		binding
cassava4.1_001421m	PF05188,PF05192,PF05190,PF00488	PTHR11361	KOG0219		K08735	AT3G18524.1	ATMSH2,MSH2	MUTS homolog 2
cassava4.1_001422m	PF03835,PF10403,PF10404,PF10405	PTHR12135	KOG2179		K10838	AT5G16630.2	ATRAD4,RAD4	DNA repair protein Rad4 family
cassava4.1_001423m		PTHR10887	KOG1804			AT1G05460.1	SDE3	P-loop containing nucleoside triphosphate hydrolases superfamily protein
cassava4.1_001424m	PF00400,PF04053	PTHR19876	KOG0276			AT1G52360.1		Coatomer, beta\' subunit
cassava4.1_001425m	PF00400,PF04053	PTHR19876	KOG0276			AT1G52360.1		Coatomer, beta\' subunit
cassava4.1_001426m	PF00888,PF08672	PTHR11932	KOG2165		K03349	AT2G04660.1	APC2	anaphase-promoting complex/cyclosome 2
cassava4.1_001427m	PF00931,PF00560	PTHR23155	KOG4658			AT5G63020.1		Disease resistance protein (CC-NBS-LRR class) family
cassava4.1_001428m	PF00004	PTHR23076	KOG0731			AT3G16290.1	EMB2083	AAA-type ATPase family protein
cassava4.1_001429m	PF07714,PF00069	PTHR23257	KOG0192			AT1G79570.1		Protein kinase superfamily protein with octicosapeptide/Phox/Bem1p domain
cassava4.1_001430m	PF01535	PTHR13547				AT2G32230.1	PRORP1	proteinaceous RNase P 1
cassava4.1_001431m	PF01477,PF00305	PTHR11771		1.13.11.12	K00454	AT1G55020.1	ATLOX1,LOX1	lipoxygenase 1
cassava4.1_001432m	PF04783,PF04782	PTHR21450				AT1G21740.1		Protein of unknown function (DUF630 and DUF632)
cassava4.1_001433m	PF12043					AT5G59020.1		Protein of unknown function (DUF3527)
cassava4.1_001434m	PF00587,PF03129	PTHR11476	KOG1936	6.1.1.21	K01892	AT3G02760.1		Class II aaRS and biotin synthetases superfamily protein
cassava4.1_001435m	PF01453,PF00954,PF08276,PF00069,PF07714,PF11883	PTHR23258	KOG1187			AT1G11340.1		S-locus lectin protein kinase family protein
cassava4.1_001436m	PF02919,PF01028	PTHR10290	KOG0981	5.99.1.2	K03163	AT5G55310.1	TOP1,TOP1BETA	DNA topoisomerase 1 beta
cassava4.1_001437m	PF02919,PF01028	PTHR10290	KOG0981	5.99.1.2	K03163	AT5G55300.1	MGO1,TOP1,TOP1ALPHA	DNA topoisomerase I alpha
cassava4.1_001438m	PF07719	PTHR11246	KOG2047			AT5G28740.1		Tetratricopeptide repeat (TPR)-like superfamily protein
cassava4.1_001439m	PF00560					AT4G26090.1	RPS2	NB-ARC domain-containing disease resistance protein
cassava4.1_001440m						AT2G34730.1		myosin heavy chain-related
cassava4.1_001441m	PF00169,PF00620	PTHR23176	KOG4271			AT5G19390.1		Rho GTPase activation protein (RhoGAP) with PH domain
cassava4.1_001442m	PF00642	PTHR13119:SF5				AT3G18640.1		Zinc finger C-x8-C-x5-C-x3-H type family protein
cassava4.1_001443m	PF02375,PF02373,PF02928	PTHR10694				AT5G46910.1		Transcription factor jumonji (jmj) family protein / zinc finger (C5HC2 type) family protein
cassava4.1_001444m	PF00642	PTHR13119:SF5				AT3G18640.1		Zinc finger C-x8-C-x5-C-x3-H type family protein
cassava4.1_001445m	PF00400,PF04053	PTHR19876	KOG0276			AT1G52360.1		Coatomer, beta\' subunit
cassava4.1_001446m	PF02919,PF01028	PTHR10290	KOG0981	5.99.1.2	K03163	AT5G55300.1	MGO1,TOP1,TOP1ALPHA	DNA topoisomerase I alpha
cassava4.1_001447m	PF00069,PF07714	PTHR22986	KOG0198			AT1G63700.1	EMB71,MAPKKK4,YDA	Protein kinase superfamily protein
cassava4.1_001448m	PF03810,PF02985	PTHR10527	KOG2023			AT2G16950.2	ATTRN1,TRN1	transportin 1
cassava4.1_001449m	PF01602,PF02883	PTHR22780	KOG1062		K12391	AT1G60070.1		Adaptor protein complex AP-1, gamma subunit
cassava4.1_001450m	PF00097	PTHR23163	KOG0978	6.3.2.19	K10696	AT2G44950.1	HUB1,RDO4	histone mono-ubiquitination 1
cassava4.1_001451m	PF01602,PF02985,PF02883	PTHR22780	KOG1062		K12391	AT1G60070.1		Adaptor protein complex AP-1, gamma subunit
cassava4.1_001452m						AT4G27430.2	CIP7	COP1-interacting protein 7
cassava4.1_001453m	PF04810,PF08033,PF04815	PTHR11141	KOG1986			AT4G01810.1		Sec23/Sec24 protein transport family protein
cassava4.1_001454m	PF01535	PTHR10483				AT2G31400.1	GUN1	genomes uncoupled 1
cassava4.1_001455m	PF04810,PF08033,PF04815	PTHR11141	KOG1986			AT4G01810.1		Sec23/Sec24 protein transport family protein
cassava4.1_001456m	PF00628	PTHR13712:SF48				AT2G37520.1		Acyl-CoA N-acyltransferase with RING/FYVE/PHD-type zinc finger domain
cassava4.1_001457m	PF00924		KOG4629			AT1G78610.1	MSL6	mechanosensitive channel of small conductance-like 6
cassava4.1_001458m	PF07173		KOG4726			AT2G22660.2		Protein of unknown function (duplicated DUF1399)
cassava4.1_001459m	PF08263,PF00560	PTHR23258	KOG0472			AT2G34930.1		disease resistance family protein / LRR family protein
cassava4.1_001460m	PF00169,PF00620	PTHR23176	KOG4271			AT5G19390.2		Rho GTPase activation protein (RhoGAP) with PH domain
cassava4.1_001461m	PF02985,PF12333	PTHR16056	KOG2149			AT5G06350.1		ARM repeat superfamily protein
cassava4.1_001462m	PF03101,PF10551,PF04434					AT2G27110.2	FRS3	FAR1-related sequence 3
cassava4.1_001463m	PF01477,PF00305	PTHR11771				AT1G55020.1	ATLOX1,LOX1	lipoxygenase 1
cassava4.1_001464m	PF07646,PF01344,PF00149	PTHR11668	KOG0374	3.1.3.16	K01090	AT4G03080.1	BSL1	BRI1 suppressor 1 (BSU1)-like 1
cassava4.1_001465m	PF12552	PTHR21726				AT5G02390.1		Protein of unknown function (DUF3741)
cassava4.1_001466m	PF06972	PTHR12758				AT1G29370.1		Kinase-related protein of unknown function (DUF1296)
cassava4.1_001467m	PF03810,PF02985	PTHR10527	KOG1241		K14293	AT3G08947.1		ARM repeat superfamily protein
cassava4.1_001468m	PF02037,PF00628,PF02891	PTHR10782	KOG2169			AT5G60410.2	ATSIZ1,SIZ1	DNA-binding protein with MIZ/SP-RING zinc finger, PHD-finger and SAP domain
cassava4.1_001469m		PTHR21726				AT2G17550.2
cassava4.1_001470m	PF01851	PTHR10943	KOG2005		K03028	AT2G20580.1	ATRPN1A,RPN1A	26S proteasome regulatory subunit S2 1A
cassava4.1_001471m	PF06972	PTHR12758				AT1G29370.1		Kinase-related protein of unknown function (DUF1296)
cassava4.1_001472m	PF03097	PTHR23030	KOG2220		K12200	AT1G15130.1		Endosomal targeting BRO1-like domain-containing protein
cassava4.1_001473m	PF01535,PF01713	PTHR10483				AT2G31400.1	GUN1	genomes uncoupled 1
cassava4.1_001474m	PF02037,PF00628,PF02891	PTHR10782	KOG2169			AT5G60410.5	ATSIZ1,SIZ1	DNA-binding protein with MIZ/SP-RING zinc finger, PHD-finger and SAP domain
cassava4.1_001475m	PF00097,PF00628	PTHR10615	KOG4443			AT3G08020.1		PHD finger family protein
cassava4.1_001476m	PF03810,PF02985	PTHR10527	KOG1241		K14293	AT5G53480.1		ARM repeat superfamily protein
cassava4.1_001477m	PF03810,PF02985	PTHR10527	KOG1241		K14293	AT3G08947.1		ARM repeat superfamily protein
cassava4.1_001478m	PF03097	PTHR23030	KOG2220		K12200	AT1G15130.1		Endosomal targeting BRO1-like domain-containing protein
cassava4.1_001479m	PF04871	PTHR10013	KOG0946			AT3G27530.1	GC6,MAG4	golgin candidate 6
cassava4.1_001480m	PF03810,PF02985	PTHR10527	KOG1241		K14293	AT5G53480.1		ARM repeat superfamily protein
cassava4.1_001481m	PF06972	PTHR12758				AT1G29370.1		Kinase-related protein of unknown function (DUF1296)
cassava4.1_001482m	PF04389	PTHR12147	KOG2194			AT1G67420.2		Zn-dependent exopeptidases superfamily protein
cassava4.1_001483m	PF02861,PF07728,PF00004,PF07724	PTHR11638	KOG1051			AT5G15450.1	APG6,CLPB-P,CLPB3	casein lytic proteinase B3
cassava4.1_001484m	PF01535	PTHR10483				AT1G15510.1	ATECB2,ECB2,VAC1	Tetratricopeptide repeat (TPR)-like superfamily protein
cassava4.1_001485m	PF12457,PF01585,PF07842	PTHR23329	KOG2184		K13103	AT1G17070.1		GC-rich sequence DNA-binding factor-like protein with Tuftelin interacting domain
cassava4.1_001486m						AT3G24630.1
cassava4.1_001487m	PF03810,PF02985	PTHR10527	KOG1241		K14293	AT5G53480.1		ARM repeat superfamily protein
cassava4.1_001488m	PF03810,PF02985	PTHR10527	KOG1241		K14293	AT5G53480.1		ARM repeat superfamily protein
cassava4.1_001489m	PF06972	PTHR12758				AT1G29370.1		Kinase-related protein of unknown function (DUF1296)
cassava4.1_001490m	PF01535	PTHR10483				AT1G18485.1		Pentatricopeptide repeat (PPR) superfamily protein
cassava4.1_001491m	PF00560	PTHR23155				AT3G14460.1		LRR and NB-ARC domains-containing disease resistance protein
cassava4.1_001492m	PF11721,PF00069,PF07714	PTHR23258	KOG1187			AT3G51550.1	FER	Malectin/receptor-like protein kinase family protein
cassava4.1_001493m	PF07500,PF07744	PTHR11477				AT5G25520.2		SPOC domain / Transcription elongation factor S-II protein
cassava4.1_001494m	PF00931,PF00560	PTHR23155:SF21	KOG4658			AT4G26090.1	RPS2	NB-ARC domain-containing disease resistance protein
cassava4.1_001495m	PF00931,PF00560	PTHR23155:SF21	KOG4658			AT4G26090.1	RPS2	NB-ARC domain-containing disease resistance protein
cassava4.1_001496m	PF07500,PF07744	PTHR11477				AT5G25520.2		SPOC domain / Transcription elongation factor S-II protein
cassava4.1_001497m	PF00630,PF00076	PTHR10432	KOG4676			AT3G23900.1		RNA recognition motif (RRM)-containing protein
cassava4.1_001498m	PF01433	PTHR11533	KOG1046	3.4.11.-	K08776	AT4G33090.1	APM1,ATAPM1	aminopeptidase M1
cassava4.1_001499m	PF01433	PTHR11533	KOG1046			AT4G33090.1	APM1,ATAPM1	aminopeptidase M1
cassava4.1_001500m	PF11934,PF01858,PF01857	PTHR13742	KOG1010			AT3G12280.2	ATRBR1,RB,RB1,RBR,RBR1	retinoblastoma-related 1
cassava4.1_001501m	PF00642,PF00076	PTHR11061	KOG2187			AT2G28450.1		zinc finger (CCCH-type) family protein
cassava4.1_001502m	PF07714,PF00069	PTHR23257	KOG0192	2.7.11.1	K14510	AT5G03730.2	AtCTR1,CTR1,SIS1	Protein kinase superfamily protein
cassava4.1_001503m	PF01301,PF02140	PTHR23421	KOG0496			AT3G13750.1	BGAL1	beta galactosidase 1
cassava4.1_001504m	PF03552					AT3G03050.1	ATCSLD3,CSLD3,KJK	cellulose synthase-like D3
cassava4.1_001505m	PF06972	PTHR12758:SF4				AT3G13990.2		Kinase-related protein of unknown function (DUF1296)
cassava4.1_001506m	PF01477,PF00305	PTHR11771		1.13.11.12	K00454	AT3G22400.1	LOX5	PLAT/LH2 domain-containing lipoxygenase family protein
cassava4.1_001507m	PF07765,PF04508		KOG0978			AT5G41790.1	CIP1	COP1-interactive protein 1
cassava4.1_001508m	PF00560,PF00069,PF07714	PTHR23258	KOG1187			AT5G65700.1	BAM1	Leucine-rich receptor-like protein kinase family protein
cassava4.1_001509m	PF00560,PF11721,PF08693,PF00069,PF07714	PTHR23258	KOG1187			AT1G56140.1		Leucine-rich repeat transmembrane protein kinase
cassava4.1_001510m	PF00651	PTHR23230				AT4G15840.1		BTB/POZ domain-containing protein
cassava4.1_001511m	PF00225	PTHR16012	KOG0243			AT4G14330.1		P-loop containing nucleoside triphosphate hydrolases superfamily protein
cassava4.1_001512m		PTHR10044:SF7	KOG4172			AT5G04460.1		RING/U-box superfamily protein
cassava4.1_001513m	PF06972	PTHR12758				AT3G13990.1		Kinase-related protein of unknown function (DUF1296)
cassava4.1_001514m	PF07944				K09955	AT5G12950.1		Putative glycosyl hydrolase of unknown function (DUF1680)
cassava4.1_001515m	PF01985		KOG1990			AT3G18390.1	EMB1865	CRS1 / YhbY (CRM) domain-containing protein
cassava4.1_001516m	PF01985		KOG1990			AT3G18390.1	EMB1865	CRS1 / YhbY (CRM) domain-containing protein
cassava4.1_001517m	PF00982,PF02358	PTHR10788	KOG1050	2.4.1.15,3.1.3.12	K00697,K01087	AT1G23870.1	ATTPS9,TPS9	trehalose-phosphatase/synthase 9
cassava4.1_001518m	PF00069,PF07714	PTHR23258	KOG1187			AT3G51550.1	FER	Malectin/receptor-like protein kinase family protein
cassava4.1_001519m	PF01602,PF02883	PTHR22780	KOG1062		K12391	AT1G60070.1		Adaptor protein complex AP-1, gamma subunit
cassava4.1_001520m	PF07719	PTHR12979	KOG2471			AT5G35430.1		Tetratricopeptide repeat (TPR)-like superfamily protein
cassava4.1_001521m		PTHR11177	KOG2091			AT4G01040.1		Glycosyl hydrolase superfamily protein
cassava4.1_001522m	PF06972	PTHR12758				AT3G13990.2		Kinase-related protein of unknown function (DUF1296)
cassava4.1_001523m	PF06972	PTHR12758				AT1G29370.1		Kinase-related protein of unknown function (DUF1296)
cassava4.1_001524m						AT1G30240.2
cassava4.1_001525m	PF00076,PF04059	PTHR10432	KOG4660			AT1G29400.2	AML5,ML5	MEI2-like protein 5
cassava4.1_001526m						AT1G30240.2
cassava4.1_001527m	PF00168,PF00614,PF12357	PTHR18896	KOG1329			AT4G35790.2	ATPLDDELTA,PLDDELTA	phospholipase D delta
cassava4.1_001528m	PF04097	PTHR11225	KOG2168		K14309	AT2G41620.1		Nucleoporin interacting component (Nup93/Nic96-like) family protein
cassava4.1_001529m	PF03101,PF10551,PF04434					AT2G27110.1	FRS3	FAR1-related sequence 3
cassava4.1_001530m	PF02985,PF12333	PTHR16056	KOG2149			AT5G06350.1		ARM repeat superfamily protein
cassava4.1_001531m						AT2G34730.1		myosin heavy chain-related
cassava4.1_001532m	PF00069,PF07714,PF04564	PTHR23258	KOG1187			AT2G45910.1		U-box domain-containing protein kinase family protein
cassava4.1_001533m	PF00753,PF07521,PF10545	PTHR11203	KOG1137			AT5G63420.1	emb2746	RNA-metabolising metallo-beta-lactamase family protein
cassava4.1_001534m	PF04097	PTHR11225	KOG2168		K14309	AT2G41620.1		Nucleoporin interacting component (Nup93/Nic96-like) family protein
cassava4.1_001535m	PF00076,PF04059	PTHR10432	KOG4660			AT1G29400.2	AML5,ML5	MEI2-like protein 5
cassava4.1_001536m	PF00168,PF00614,PF12357	PTHR18896	KOG1329			AT4G35790.2	ATPLDDELTA,PLDDELTA	phospholipase D delta
cassava4.1_001537m	PF00982,PF02358	PTHR10788	KOG1050	2.4.1.15,3.1.3.12	K00697,K01087	AT1G23870.1	ATTPS9,TPS9	trehalose-phosphatase/synthase 9
cassava4.1_001538m	PF00168,PF00614,PF12357	PTHR18896	KOG1329			AT4G35790.2	ATPLDDELTA,PLDDELTA	phospholipase D delta
cassava4.1_001539m						AT2G42700.1
cassava4.1_001540m		PTHR12444	KOG1877			AT1G05960.1		ARM repeat superfamily protein
cassava4.1_001541m	PF00982,PF02358	PTHR10788	KOG1050			AT1G60140.1	ATTPS10,TPS10	trehalose phosphate synthase
cassava4.1_001542m	PF02362,PF06507,PF02309					AT5G62000.2	ARF1-BP,ARF2,HSS,ORE14	auxin response factor 2
cassava4.1_001543m	PF01535	PTHR10483				AT3G23020.1		Tetratricopeptide repeat (TPR)-like superfamily protein
cassava4.1_001544m	PF02362,PF06507,PF02309					AT5G62000.3	ARF1-BP,ARF2,HSS,ORE14	auxin response factor 2
cassava4.1_001545m		PTHR10997:SF12				AT3G17340.1		ARM repeat superfamily protein
cassava4.1_001546m	PF01453,PF00069,PF07714	PTHR23258	KOG1187			AT5G35370.1		S-locus lectin protein kinase family protein
cassava4.1_001547m	PF02854,PF02847	PTHR18034	KOG2141			AT5G17930.1		MIF4G domain-containing protein / MA3 domain-containing protein
cassava4.1_001548m	PF00503	PTHR10218	KOG0082			AT1G31930.1	XLG3	extra-large GTP-binding protein 3
cassava4.1_001549m	PF00076,PF04059	PTHR10432	KOG4660			AT1G29400.2	AML5,ML5	MEI2-like protein 5
cassava4.1_001550m	PF07517,PF07516				K03070	AT1G21650.1		Preprotein translocase SecA family protein
cassava4.1_001551m	PF07173					AT2G22660.2		Protein of unknown function (duplicated DUF1399)
cassava4.1_001552m	PF00566	PTHR22957	KOG2058			AT2G37290.1		Ypt/Rab-GAP domain of gyp1p superfamily protein
cassava4.1_001553m	PF00076,PF04059	PTHR10432	KOG4660			AT1G29400.1	AML5,ML5	MEI2-like protein 5
cassava4.1_001554m						AT5G62090.1	SLK2	SEUSS-like 2
cassava4.1_001555m		PTHR10357				AT1G69830.1	AMY3,ATAMY3	alpha-amylase-like 3
cassava4.1_001556m						AT5G62090.1	SLK2	SEUSS-like 2
cassava4.1_001557m	PF00168,PF00614,PF12357	PTHR18896	KOG1329			AT4G35790.2	ATPLDDELTA,PLDDELTA	phospholipase D delta
cassava4.1_001558m	PF00982,PF02358	PTHR10788	KOG1050			AT4G17770.1	ATTPS5,TPS5	trehalose phosphatase/synthase 5
cassava4.1_001559m	PF04130	PTHR19302	KOG2000			AT5G06680.1	ATGCP3,ATSPC98,GCP3,SPC98	spindle pole body component 98
cassava4.1_001560m	PF00753,PF07521	PTHR11203	KOG1137			AT5G63420.1	emb2746	RNA-metabolising metallo-beta-lactamase family protein
cassava4.1_001561m						AT5G26910.1
cassava4.1_001562m						AT3G51650.1
cassava4.1_001563m						AT1G42550.1	PMI1	plastid movement impaired1
cassava4.1_001564m	PF00012	PTHR19375	KOG0104		K09486	AT4G16660.1		heat shock protein 70 (Hsp 70) family protein
cassava4.1_001565m	PF02985	PTHR12663			K11267	AT1G77600.2		ARM repeat superfamily protein
cassava4.1_001566m	PF01966,PF04607,PF02824	PTHR21262				AT1G54130.1	AT-RSH3,ATRSH3,RSH3	RELA/SPOT homolog 3
cassava4.1_001567m	PF02362,PF06507,PF02309					AT5G62000.2	ARF1-BP,ARF2,HSS,ORE14	auxin response factor 2
cassava4.1_001568m	PF01326,PF00391,PF02896	PTHR22931		2.7.9.1	K01006	AT4G15530.6	PPDK	pyruvate orthophosphate dikinase
cassava4.1_001569m	PF02362,PF07496	PTHR23336:SF2				AT4G32010.1	HSI2-L1,HSL1,VAL2	HSI2-like 1
cassava4.1_001570m	PF11934,PF01858,PF01857	PTHR13742	KOG1010			AT3G12280.2	ATRBR1,RB,RB1,RBR,RBR1	retinoblastoma-related 1
cassava4.1_001571m	PF00931,PF00560	PTHR23155	KOG4658			AT3G14470.1		NB-ARC domain-containing disease resistance protein
cassava4.1_001572m	PF00225	PTHR16012	KOG0242			AT1G59540.1	ZCF125	P-loop containing nucleoside triphosphate hydrolases superfamily protein
cassava4.1_001573m	PF02362,PF07496	PTHR23336:SF2				AT4G32010.1	HSI2-L1,HSL1,VAL2	HSI2-like 1
cassava4.1_001574m	PF00628,PF01426	PTHR10504:SF1				AT3G20280.1		RING/FYVE/PHD zinc finger superfamily protein
cassava4.1_001575m	PF00982,PF02358	PTHR10788	KOG1050			AT1G68020.2	ATTPS6,TPS6	UDP-Glycosyltransferase / trehalose-phosphatase family protein
cassava4.1_001576m	PF02362,PF07496					AT2G30470.1	HSI2,VAL1	high-level expression of sugar-inducible gene 2
cassava4.1_001577m	PF03638	PTHR22884		2.1.1.43	K11430	AT4G02020.1	EZA1,SDG10,SWN	SET domain-containing protein
cassava4.1_001578m	PF00962	PTHR11359	KOG1096	3.5.4.6	K01490	AT2G38280.2	ATAMPD,FAC1	AMP deaminase, putative / myoadenylate deaminase, putative
cassava4.1_001579m	PF07990,PF00806	PTHR12537	KOG1488			AT2G29200.1	APUM1,PUM1	pumilio 1
cassava4.1_001580m	PF11721,PF00069,PF07714	PTHR23258	KOG1187			AT3G51550.1	FER	Malectin/receptor-like protein kinase family protein
cassava4.1_001581m	PF00962	PTHR11359	KOG1096	3.5.4.6	K01490	AT2G38280.1	ATAMPD,FAC1	AMP deaminase, putative / myoadenylate deaminase, putative
cassava4.1_001582m	PF05701					AT2G26570.1		Plant protein of unknown function (DUF827)
cassava4.1_001583m	PF00982,PF02358	PTHR10788	KOG1050			AT1G68020.2	ATTPS6,TPS6	UDP-Glycosyltransferase / trehalose-phosphatase family protein
cassava4.1_001584m	PF00982,PF02358	PTHR10788	KOG1050			AT1G68020.2	ATTPS6,TPS6	UDP-Glycosyltransferase / trehalose-phosphatase family protein
cassava4.1_001585m	PF04810,PF08033,PF04815,PF00626	PTHR13803	KOG1985			AT3G07100.1	ERMO2,SEC24A	Sec23/Sec24 protein transport family protein
cassava4.1_001586m	PF00782	PTHR10159	KOG1718			AT3G55270.1	ATMKP1,MKP1	mitogen-activated protein kinase phosphatase 1
cassava4.1_001587m	PF00931,PF00560	PTHR23155	KOG4658			AT3G14470.1		NB-ARC domain-containing disease resistance protein
cassava4.1_001588m	PF00628,PF01426,PF00004	PTHR10763	KOG1514		K02603	AT4G14700.1	ATORC1A,ORC1A	origin recognition complex 1
cassava4.1_001589m						AT5G23890.1
cassava4.1_001590m	PF00270,PF00271,PF04408,PF07717	PTHR18934	KOG0920			AT2G35920.1		RNA helicase family protein
cassava4.1_001591m	PF00982,PF02358	PTHR10788	KOG1050	2.4.1.15,3.1.3.12	K00697,K01087	AT1G06410.1	ATTPS7,ATTPSA,TPS7	trehalose-phosphatase/synthase 7
cassava4.1_001592m	PF00076,PF04059	PTHR10432	KOG4660			AT5G61960.2	AML1,ML1	MEI2-like protein 1
cassava4.1_001593m						AT5G62090.1	SLK2	SEUSS-like 2
cassava4.1_001594m						AT1G16630.1
cassava4.1_001595m	PF02922,PF02806	PTHR10357	KOG0470			AT2G36390.1	BE3,SBE2.1	starch branching enzyme 2.1
cassava4.1_001596m	PF00982,PF02358	PTHR10788	KOG1050			AT1G68020.2	ATTPS6,TPS6	UDP-Glycosyltransferase / trehalose-phosphatase family protein
cassava4.1_001597m	PF02493	PTHR10091				AT5G22640.1	emb1211	MORN (Membrane Occupation and Recognition Nexus) repeat-containing protein
cassava4.1_001598m	PF02922,PF02806	PTHR10357	KOG0470			AT2G36390.1	BE3,SBE2.1	starch branching enzyme 2.1
cassava4.1_001599m	PF02493	PTHR10091				AT5G22640.1	emb1211	MORN (Membrane Occupation and Recognition Nexus) repeat-containing protein
cassava4.1_001600m	PF00046,PF01852,PF08670	PTHR19418	KOG0483		K09338	AT4G32880.1	ATHB-8,ATHB8,HB-8	homeobox gene 8
cassava4.1_001601m	PF00962	PTHR11359	KOG1096	3.5.4.6	K01490	AT2G38280.1	ATAMPD,FAC1	AMP deaminase, putative / myoadenylate deaminase, putative
cassava4.1_001602m	PF01074,PF09261,PF07748	PTHR11607	KOG1959			AT3G26720.1		Glycosyl hydrolase family 38 protein
cassava4.1_001603m	PF10392,PF08700	PTHR13228	KOG2211			AT1G67930.1		Golgi transport complex protein-related
cassava4.1_001604m	PF00931,PF00560	PTHR23155	KOG4658			AT3G50950.1	ZAR1	HOPZ-ACTIVATED RESISTANCE 1
cassava4.1_001605m	PF00514,PF02985	PTHR23316				AT1G23180.1		ARM repeat superfamily protein
cassava4.1_001606m	PF00076	PTHR10432	KOG0123			AT2G44710.1		RNA-binding (RRM/RBD/RNP motifs) family protein
cassava4.1_001607m	PF00012	PTHR19375	KOG0103			AT1G79920.1		Heat shock protein 70 (Hsp 70) family protein
cassava4.1_001608m	PF00069,PF07714	PTHR23258	KOG1187			AT3G51550.1	FER	Malectin/receptor-like protein kinase family protein
cassava4.1_001609m	PF03439,PF00467	PTHR11125	KOG1999			AT4G08350.1	GTA02,GTA2	global transcription factor group A2
cassava4.1_001610m	PF04499	PTHR12634	KOG2073			AT1G07990.1		SIT4 phosphatase-associated family protein
cassava4.1_001611m	PF04499	PTHR12634	KOG2073			AT1G07990.1		SIT4 phosphatase-associated family protein
cassava4.1_001612m	PF00012	PTHR19375	KOG0103			AT1G79930.1	HSP91	heat shock protein 91
cassava4.1_001613m		PTHR11638	KOG1051			AT3G52490.1		Double Clp-N motif-containing P-loop nucleoside triphosphate hydrolases superfamily protein
cassava4.1_001614m	PF04841,PF04840	PTHR12811	KOG2280			AT2G38020.1	EMB258,MAN,VCL1	vacuoleless1 (VCL1)
cassava4.1_001615m		PTHR13052:SF1				AT5G13950.1
cassava4.1_001616m	PF01477,PF00305	PTHR11771				AT1G55020.1	ATLOX1,LOX1	lipoxygenase 1
cassava4.1_001617m	PF04499	PTHR12634	KOG2073			AT1G07990.1		SIT4 phosphatase-associated family protein
cassava4.1_001618m	PF00046,PF00170,PF01852,PF08670	PTHR19418	KOG0483		K09338	AT2G34710.1	ATHB-14,ATHB14,PHB,PHB-1D	Homeobox-leucine zipper family protein / lipid-binding START domain-containing protein
cassava4.1_001619m	PF00046,PF00170,PF01852,PF08670	PTHR19418	KOG0483		K09338	AT2G34710.1	ATHB-14,ATHB14,PHB,PHB-1D	Homeobox-leucine zipper family protein / lipid-binding START domain-containing protein
cassava4.1_001620m	PF00168,PF00614,PF12357	PTHR18896	KOG1329	3.1.4.4	K01115	AT2G42010.1	PLDBETA,PLDBETA1	phospholipase D beta 1
cassava4.1_001621m	PF01301,PF02140	PTHR23421	KOG0496			AT4G36360.1	BGAL3	beta-galactosidase 3
cassava4.1_001622m	PF03141,PF08241					AT5G64030.1		S-adenosyl-L-methionine-dependent methyltransferases superfamily protein
cassava4.1_001623m	PF00097	PTHR23163	KOG0978			AT2G44950.1	HUB1,RDO4	histone mono-ubiquitination 1
cassava4.1_001624m	PF01301,PF02140	PTHR23421	KOG0496			AT4G36360.1	BGAL3	beta-galactosidase 3
cassava4.1_001625m	PF03141,PF08241					AT5G64030.1		S-adenosyl-L-methionine-dependent methyltransferases superfamily protein
cassava4.1_001626m	PF00343	PTHR11468	KOG2099	2.4.1.1	K00688	AT3G46970.1	ATPHS2,PHS2	alpha-glucan phosphorylase 2
cassava4.1_001627m	PF00069	PTHR22985	KOG0610			AT2G36350.1		Protein kinase superfamily protein
cassava4.1_001628m	PF00270,PF00271	PTHR10967	KOG0342			AT1G63250.1		DEA(D/H)-box RNA helicase family protein
cassava4.1_001629m	PF00400	PTHR13729	KOG1063		K11374	AT1G49540.1	ELP2	elongator protein 2
cassava4.1_001630m	PF08699,PF02170,PF02171	PTHR22891	KOG1041			AT1G31280.1	AGO2	Argonaute family protein
cassava4.1_001631m	PF00397,PF00270,PF00271	PTHR10967	KOG0331			AT5G14610.2		DEAD box RNA helicase family protein
cassava4.1_001632m	PF00931,PF00560	PTHR23155	KOG4658			AT3G14470.1		NB-ARC domain-containing disease resistance protein
cassava4.1_001633m						AT1G30240.2
cassava4.1_001634m	PF02383	PTHR11200	KOG1888			AT3G43220.1		Phosphoinositide phosphatase family protein
cassava4.1_001635m	PF01301,PF02140	PTHR23421	KOG0496			AT2G32810.1	BGAL9	beta galactosidase 9
cassava4.1_001636m	PF00076,PF04059	PTHR10432	KOG4660			AT1G29400.2	AML5,ML5	MEI2-like protein 5
cassava4.1_001637m	PF01301,PF02140	PTHR23421	KOG0496			AT4G36360.1	BGAL3	beta-galactosidase 3
cassava4.1_001638m	PF07526,PF00046	PTHR11850	KOG0773			AT2G27990.1	BLH8,PNF	BEL1-like homeodomain 8
cassava4.1_001639m	PF01301,PF02140	PTHR23421	KOG0496			AT2G28470.1	BGAL8	beta-galactosidase 8
cassava4.1_001640m	PF00009,PF01926,PF03144,PF03764,PF00679	PTHR23115	KOG0469	3.6.5.3	K03234	AT1G56070.1	LOS1	Ribosomal protein S5/Elongation factor G/III/V family protein
cassava4.1_001641m		PTHR23160				AT5G16730.1		Plant protein of unknown function (DUF827)
cassava4.1_001642m						AT3G51650.1
cassava4.1_001643m	PF07526,PF00046	PTHR11850	KOG0773			AT2G27990.1	BLH8,PNF	BEL1-like homeodomain 8
cassava4.1_001644m	PF00009,PF01926,PF03144,PF03764,PF00679	PTHR23115	KOG0469	3.6.5.3	K03234	AT1G56070.1	LOS1	Ribosomal protein S5/Elongation factor G/III/V family protein
cassava4.1_001645m	PF00009,PF01926,PF03144,PF03764,PF00679	PTHR23115	KOG0469	3.6.5.3	K03234	AT1G56070.1	LOS1	Ribosomal protein S5/Elongation factor G/III/V family protein
cassava4.1_001646m	PF07526,PF00046	PTHR11850	KOG0773			AT2G27990.1	BLH8,PNF	BEL1-like homeodomain 8
cassava4.1_001647m	PF00009,PF01926,PF03144,PF03764,PF00679	PTHR23115	KOG0469	3.6.5.3	K03234	AT1G56070.1	LOS1	Ribosomal protein S5/Elongation factor G/III/V family protein
cassava4.1_001648m	PF02383	PTHR11200	KOG1888			AT3G43220.1		Phosphoinositide phosphatase family protein
cassava4.1_001649m	PF00046,PF00170,PF01852,PF08670	PTHR19418			K09338	AT5G60690.1	IFL,IFL1,REV	Homeobox-leucine zipper family protein / lipid-binding START domain-containing protein
cassava4.1_001650m	PF01602,PF02985,PF09066	PTHR11134	KOG1061			AT5G11490.1		adaptin family protein
cassava4.1_001651m	PF01535	PTHR10483				AT3G54980.1		Pentatricopeptide repeat (PPR) superfamily protein
cassava4.1_001652m	PF01301,PF02140	PTHR23421	KOG0496			AT3G13750.1	BGAL1	beta galactosidase 1
cassava4.1_001653m	PF00046,PF01852,PF08670	PTHR19418	KOG0483		K09338	AT5G60690.1	IFL,IFL1,REV	Homeobox-leucine zipper family protein / lipid-binding START domain-containing protein
cassava4.1_001654m	PF01535,PF03161	PTHR10483				AT2G15820.1	OTP51	endonucleases
cassava4.1_001655m	PF04783,PF04782	PTHR21450				AT4G35240.1		Protein of unknown function (DUF630 and DUF632)
cassava4.1_001656m	PF00520,PF07885,PF00027,PF00023,PF11834	PTHR10217	KOG0498			AT4G22200.1	AKT2,AKT2/3,AKT3,KT2/3	potassium transport 2/3
cassava4.1_001657m		PTHR23160				AT5G16730.1		Plant protein of unknown function (DUF827)
cassava4.1_001658m	PF04783,PF04782	PTHR21450				AT4G35240.1		Protein of unknown function (DUF630 and DUF632)
cassava4.1_001659m	PF00270,PF00271	PTHR11752	KOG0948			AT2G06990.1	HEN2	RNA helicase, ATP-dependent, SK12/DOB1 protein
cassava4.1_001660m	PF00046,PF01852,PF08670	PTHR19418			K09338	AT4G32880.1	ATHB-8,ATHB8,HB-8	homeobox gene 8
cassava4.1_001661m	PF00753	PTHR12553	KOG2121			AT3G16260.1	TRZ4	tRNAse Z4
cassava4.1_001662m	PF00122,PF00702,PF00689	PTHR11939	KOG0204			AT4G37640.1	ACA2	calcium ATPase 2
cassava4.1_001663m	PF00493	PTHR11630	KOG0480		K02542	AT5G44635.1	MCM6	minichromosome maintenance (MCM2/3/5) family protein
cassava4.1_001664m	PF01453,PF00069,PF07714	PTHR23258	KOG1187			AT4G32300.1	SD2-5	S-domain-2 5
cassava4.1_001665m						AT5G62090.1	SLK2	SEUSS-like 2
cassava4.1_001666m	PF01453,PF00069,PF07714	PTHR23258	KOG1187			AT4G32300.1	SD2-5	S-domain-2 5
cassava4.1_001667m	PF04437	PTHR13520	KOG2218			AT1G08400.1		RINT-1 / TIP-1 family
cassava4.1_001668m	PF02705					AT1G60160.1		Potassium transporter family protein
cassava4.1_001669m	PF04564,PF00514	PTHR23315				AT2G23140.1		RING/U-box superfamily protein with ARM repeat domain
cassava4.1_001670m	PF03924,PF00512,PF02518,PF00072	PTHR23283	KOG0519			AT5G35750.1	AHK2,HK2	histidine kinase 2
cassava4.1_001671m	PF00069,PF07714,PF04564	PTHR23258	KOG1187			AT2G45910.1		U-box domain-containing protein kinase family protein
cassava4.1_001672m	PF00046,PF00170,PF01852,PF08670	PTHR19418			K09338	AT1G52150.1	ATHB-15,ATHB15,CNA,ICU4	Homeobox-leucine zipper family protein / lipid-binding START domain-containing protein
cassava4.1_001673m	PF00046,PF01852,PF08670	PTHR19418			K09338	AT1G52150.1	ATHB-15,ATHB15,CNA,ICU4	Homeobox-leucine zipper family protein / lipid-binding START domain-containing protein
cassava4.1_001674m	PF00046,PF01852,PF08670	PTHR19418			K09338	AT1G52150.1	ATHB-15,ATHB15,CNA,ICU4	Homeobox-leucine zipper family protein / lipid-binding START domain-containing protein
cassava4.1_001675m	PF07714,PF00069	PTHR23258	KOG1187			AT5G24010.1		Protein kinase superfamily protein
cassava4.1_001676m	PF01453,PF00954,PF08276,PF08693,PF12398,PF00069,PF07714,PF11883	PTHR23258	KOG1187			AT4G21380.1	ARK3,RK3	receptor kinase 3
cassava4.1_001677m	PF00076,PF04059	PTHR10432	KOG0148			AT5G61960.1	AML1,ML1	MEI2-like protein 1
cassava4.1_001678m	PF00560,PF03133	PTHR12241	KOG2155			AT1G77550.1		tubulin-tyrosine ligases;tubulin-tyrosine ligases
cassava4.1_001679m	PF01535	PTHR10483				AT2G18940.1		Tetratricopeptide repeat (TPR)-like superfamily protein
cassava4.1_001680m
cassava4.1_001681m	PF01985		KOG1990			AT4G29750.1		CRS1 / YhbY (CRM) domain-containing protein
cassava4.1_001682m						AT1G43850.1	SEU	SEUSS transcriptional co-regulator
cassava4.1_001683m		PTHR15921:SF5	KOG2071			AT2G36480.3		ENTH/VHS family protein
cassava4.1_001684m	PF01453,PF00954,PF08276,PF00069,PF07714,PF11883	PTHR23258	KOG1187			AT1G11340.1		S-locus lectin protein kinase family protein
cassava4.1_001685m	PF00013	PTHR11208	KOG0119			AT3G32940.1		RNA-binding KH domain-containing protein
cassava4.1_001686m	PF02922,PF02806	PTHR10357	KOG0470	2.4.1.18	K00700	AT5G03650.1	SBE2.2	starch branching enzyme 2.2
cassava4.1_001687m	PF00856	PTHR22884				AT1G77300.1	ASHH2,CCR1,EFS,SDG8	histone methyltransferases(H3-K4 specific);histone methyltransferases(H3-K36 specific)
cassava4.1_001688m	PF08263,PF00560,PF07714,PF00069	PTHR23258	KOG1187			AT3G51740.1	IMK2	inflorescence meristem receptor-like kinase 2
cassava4.1_001689m	PF07728,PF00004	PTHR23077	KOG0733		K14571	AT3G01610.1	CDC48C,emb1354	cell division cycle 48C
cassava4.1_001690m	PF01189	PTHR22808	KOG2198			AT2G22400.1		S-adenosyl-L-methionine-dependent methyltransferases superfamily protein
cassava4.1_001691m	PF04065,PF04153	PTHR23326				AT5G18230.2		transcription regulator NOT2/NOT3/NOT5 family protein
cassava4.1_001692m	PF00004	PTHR23074	KOG0737			AT4G28000.1		P-loop containing nucleoside triphosphate hydrolases superfamily protein
cassava4.1_001693m	PF00443	PTHR10420	KOG1865			AT4G17895.1	UBP20	ubiquitin-specific protease 20
cassava4.1_001694m	PF00560,PF00069,PF07714	PTHR23258	KOG1187			AT2G24130.1		Leucine-rich receptor-like protein kinase family protein
cassava4.1_001695m	PF05922,PF00082	PTHR10795				AT4G20430.1		Subtilase family protein
cassava4.1_001696m	PF00931,PF07725,PF00560	PTHR23155	KOG4658			AT5G17680.1		disease resistance protein (TIR-NBS-LRR class), putative
cassava4.1_001697m	PF00004	PTHR23074	KOG0737			AT5G52882.1		P-loop containing nucleoside triphosphate hydrolases superfamily protein
cassava4.1_001698m		PTHR17204	KOG1258		K13217	AT1G04080.1	PRP39	Tetratricopeptide repeat (TPR)-like superfamily protein
cassava4.1_001699m	PF07540,PF03914	PTHR14428	KOG2153			AT1G79150.1		binding
cassava4.1_001700m	PF00514,PF02985,PF03130					AT5G18980.1		ARM repeat superfamily protein
cassava4.1_001701m	PF02922,PF02806	PTHR10357	KOG0470	2.4.1.18	K00700	AT5G03650.1	SBE2.2	starch branching enzyme 2.2
cassava4.1_001702m	PF01602,PF02883,PF02296	PTHR22780	KOG1077			AT5G22780.1		Adaptor protein complex AP-2, alpha subunit
cassava4.1_001703m	PF10191	PTHR21443	KOG4182			AT5G51430.1	EYE	conserved oligomeric Golgi complex component-related / COG complex component-related
cassava4.1_001704m	PF11721,PF08693,PF00069,PF07714	PTHR23258	KOG1187			AT3G46290.1	HERK1	hercules receptor kinase 1
cassava4.1_001705m	PF11815,PF01734	PTHR11711:SF1	KOG2214	2.3.1.51,3.1.1.13,3.1.1.3,3.1.1.4	K14674	AT5G04040.1	SDP1	Patatin-like phospholipase family protein
cassava4.1_001706m	PF01138,PF03725,PF00013,PF00575	PTHR11252		2.7.7.8	K00962	AT5G14580.1		polyribonucleotide nucleotidyltransferase, putative
cassava4.1_001707m	PF04564,PF00514	PTHR23315				AT2G23140.1		RING/U-box superfamily protein with ARM repeat domain
cassava4.1_001708m	PF11815,PF01734	PTHR11711:SF1	KOG2214	2.3.1.51,3.1.1.13,3.1.1.3,3.1.1.4	K14674	AT5G04040.1	SDP1	Patatin-like phospholipase family protein
cassava4.1_001709m	PF01728,PF11861,PF07780	PTHR10920	KOG1098			AT4G25730.1		FtsJ-like methyltransferase family protein
cassava4.1_001710m	PF00069,PF07714	PTHR23258	KOG1187			AT2G32800.1	AP4.3A	protein kinase family protein
cassava4.1_001711m	PF03372	PTHR12121	KOG0620			AT5G11350.1		DNAse I-like superfamily protein
cassava4.1_001712m	PF08267,PF01717		KOG2263	2.1.1.14	K00549	AT5G17920.2	ATCIMS,ATMETS,ATMS1	Cobalamin-independent synthase family protein
cassava4.1_001713m	PF00350,PF01031,PF02212	PTHR11566	KOG0446	3.6.5.5	K01528	AT4G33650.1	ADL2,DRP3A	dynamin-related protein 3A
cassava4.1_001714m	PF01453,PF00954,PF08276,PF00069,PF07714,PF11883	PTHR23258	KOG1187			AT1G11340.1		S-locus lectin protein kinase family protein
cassava4.1_001715m	PF00560,PF00069,PF07714	PTHR23258	KOG1187			AT2G37050.1		Leucine-rich repeat protein kinase family protein
cassava4.1_001716m	PF02037,PF00628,PF02891	PTHR10782	KOG2169			AT5G60410.3	ATSIZ1,SIZ1	DNA-binding protein with MIZ/SP-RING zinc finger, PHD-finger and SAP domain
cassava4.1_001717m	PF07728,PF00004	PTHR23077	KOG0733		K14571	AT3G01610.1	CDC48C,emb1354	cell division cycle 48C
cassava4.1_001718m	PF00790,PF03127	PTHR13856	KOG1087			AT5G01760.1		ENTH/VHS/GAT family protein
cassava4.1_001719m	PF01453,PF00069,PF07714	PTHR23258	KOG1187			AT4G32300.1	SD2-5	S-domain-2 5
cassava4.1_001720m						AT5G47940.1
cassava4.1_001721m	PF02493,PF01504	PTHR23086	KOG0229	2.7.1.68	K00889	AT3G09920.3	PIP5K9	phosphatidyl inositol monophosphate 5 kinase
cassava4.1_001722m	PF00931,PF00560	PTHR23155	KOG4658			AT3G14470.1		NB-ARC domain-containing disease resistance protein
cassava4.1_001723m						AT4G34260.1	FUC95A	1,2-alpha-L-fucosidases
cassava4.1_001724m	PF01636,PF02771,PF02770,PF00441,PF08028	PTHR10909	KOG1469	1.3.99.3	K00249	AT3G06810.1	IBR3	acyl-CoA dehydrogenase-related
cassava4.1_001725m	PF02985,PF00514	PTHR23315				AT1G20780.1	ATPUB44,PUB44,SAUL1	senescence-associated E3 ubiquitin ligase 1
cassava4.1_001726m	PF02559,PF00270,PF00271,PF03461	PTHR10967	KOG0344			AT3G02060.1		DEAD/DEAH box helicase, putative
cassava4.1_001727m	PF11721,PF08693,PF00069,PF07714	PTHR23258	KOG1187			AT3G46290.1	HERK1	hercules receptor kinase 1
cassava4.1_001728m		PTHR12183	KOG4172			AT2G27950.1		Ring/U-Box superfamily protein
cassava4.1_001729m	PF01453,PF00954,PF08276,PF00069,PF07714,PF11883	PTHR23258	KOG1187			AT1G11340.1		S-locus lectin protein kinase family protein
cassava4.1_001730m	PF12552	PTHR21726				AT3G53540.1
cassava4.1_001731m	PF00560,PF00400	PTHR22850	KOG1446			AT4G34280.1		transducin family protein / WD-40 repeat family protein
cassava4.1_001732m	PF00169,PF01412,PF00023	PTHR23180	KOG0521			AT5G13300.1	AGD3,SFC,VAN3	ARF GTPase-activating protein
cassava4.1_001733m	PF01301,PF02140	PTHR23421	KOG0496			AT3G13750.1	BGAL1	beta galactosidase 1
cassava4.1_001734m	PF00122,PF00702	PTHR11939	KOG0207			AT4G37270.1	ATHMA1,HMA1	heavy metal atpase 1
cassava4.1_001735m	PF02182,PF05033,PF00856	PTHR22884				AT2G22740.2	SDG23,SUVH6	SU(VAR)3-9 homolog 6
cassava4.1_001736m	PF11721,PF00069,PF07714	PTHR23258	KOG1187			AT5G24010.1		Protein kinase superfamily protein
cassava4.1_001737m	PF03514					AT3G54220.1	SCR,SGR1	GRAS family transcription factor
cassava4.1_001738m	PF04851,PF00176,PF00271	PTHR10799	KOG0385			AT3G06010.1	ATCHR12	Homeotic gene regulator
cassava4.1_001739m	PF00023,PF00612	PTHR23335	KOG0520			AT1G67310.1		Calmodulin-binding transcription activator protein with CG-1 and Ankyrin domains
cassava4.1_001740m	PF00520,PF07885,PF00027,PF00023,PF11834	PTHR10217	KOG0498			AT3G02850.1	SKOR	STELAR K+ outward rectifier
cassava4.1_001741m	PF00076,PF05391	PTHR23269	KOG0128			AT4G24270.1	EMB140	EMBRYO DEFECTIVE 140
cassava4.1_001742m						AT1G73970.1
cassava4.1_001743m	PF04783,PF04782	PTHR21450				AT4G35240.1		Protein of unknown function (DUF630 and DUF632)
cassava4.1_001744m	PF00566	PTHR22957	KOG1091			AT4G29950.1		Ypt/Rab-GAP domain of gyp1p superfamily protein
cassava4.1_001745m	PF00560	PTHR23125				AT3G14460.1		LRR and NB-ARC domains-containing disease resistance protein
cassava4.1_001746m	PF01535	PTHR10483				AT4G33990.1	EMB2758	Tetratricopeptide repeat (TPR)-like superfamily protein
cassava4.1_001747m	PF00931,PF00560	PTHR23155	KOG4658			AT4G33300.2	ADR1-L1	ADR1-like 1
cassava4.1_001748m	PF00350	PTHR11566	KOG0446			AT1G53140.1	DRP5A	Dynamin related protein 5A
cassava4.1_001749m	PF04783,PF04782	PTHR21450				AT4G35240.2		Protein of unknown function (DUF630 and DUF632)
cassava4.1_001750m	PF00400	PTHR22847	KOG0315			AT1G80490.2	TPR1	TOPLESS-related 1
cassava4.1_001751m	PF00076	PTHR10432	KOG0123			AT2G44710.1		RNA-binding (RRM/RBD/RNP motifs) family protein
cassava4.1_001752m						AT4G26090.1	RPS2	NB-ARC domain-containing disease resistance protein
cassava4.1_001753m	PF00307,PF00225	PTHR16012	KOG0239			AT2G47500.1		P-loop nucleoside triphosphate hydrolases superfamily protein with CH (Calponin Homology) domain
cassava4.1_001754m	PF00076	PTHR10432	KOG0123			AT2G44710.1		RNA-binding (RRM/RBD/RNP motifs) family protein
cassava4.1_001755m	PF00566	PTHR22957	KOG1091			AT4G29950.1		Ypt/Rab-GAP domain of gyp1p superfamily protein
cassava4.1_001756m	PF00566	PTHR22957	KOG1091			AT4G29950.1		Ypt/Rab-GAP domain of gyp1p superfamily protein
cassava4.1_001757m		PTHR22938	KOG2231			AT3G62240.1		RING/U-box superfamily protein
cassava4.1_001758m	PF07728,PF00004,PF01434	PTHR23076	KOG0734			AT5G53170.1	FTSH11	FTSH protease 11
cassava4.1_001759m						AT1G09050.1
cassava4.1_001760m	PF00098	PTHR15439	KOG0314			AT5G47430.1		DWNN domain, a CCHC-type zinc finger
cassava4.1_001761m	PF00069	PTHR22974	KOG0596	2.7.12.1	K08866	AT1G77720.1	PPK1	putative protein kinase 1
cassava4.1_001762m	PF00520,PF07885,PF00027,PF00023,PF11834	PTHR10217	KOG0498			AT4G22200.1	AKT2,AKT2/3,AKT3,KT2/3	potassium transport 2/3
cassava4.1_001763m	PF04760,PF00009,PF08477,PF01926,PF03144	PTHR23115	KOG1145			AT1G17220.1	FUG1	Translation initiation factor 2, small GTP-binding protein
cassava4.1_001764m	PF00046,PF01852	PTHR19418	KOG0483		K09338	AT4G00730.1	AHDP,ANL2	Homeobox-leucine zipper family protein / lipid-binding START domain-containing protein
cassava4.1_001765m	PF00888	PTHR11932	KOG2165			AT2G04660.1	APC2	anaphase-promoting complex/cyclosome 2
cassava4.1_001766m	PF00270,PF00271	PTHR10967	KOG0339	3.6.4.13	K12835	AT2G47330.1		P-loop containing nucleoside triphosphate hydrolases superfamily protein
cassava4.1_001767m	PF06480,PF07728,PF00004,PF01434	PTHR23076	KOG0731	3.4.24.-	K03798	AT5G58870.1	ftsh9	FTSH protease 9
cassava4.1_001768m	PF00888,PF10557	PTHR11932	KOG2167		K10609	AT5G46210.1	ATCUL4,CUL4	cullin4
cassava4.1_001769m	PF02362,PF06507,PF02309					AT5G37020.1	ARF8,ATARF8	auxin response factor 8
cassava4.1_001770m	PF00036,PF00153	PTHR11896	KOG0768			AT2G35800.1		mitochondrial substrate carrier family protein
cassava4.1_001771m	PF00400,PF12490	PTHR13268	KOG2109			AT1G54710.1	ATATG18H,ATG18H	homolog of yeast autophagy 18 (ATG18) H
cassava4.1_001772m	PF00046,PF01852	PTHR19418	KOG0483		K09338	AT4G00730.1	AHDP,ANL2	Homeobox-leucine zipper family protein / lipid-binding START domain-containing protein
cassava4.1_001773m	PF08267,PF01717		KOG2263	2.1.1.14	K00549	AT5G17920.2	ATCIMS,ATMETS,ATMS1	Cobalamin-independent synthase family protein
cassava4.1_001774m	PF07714,PF00069	PTHR23257	KOG0192			AT3G58640.2		Mitogen activated protein kinase kinase kinase-related
cassava4.1_001775m	PF00888,PF10557	PTHR11932	KOG2167		K10609	AT5G46210.1	ATCUL4,CUL4	cullin4
cassava4.1_001776m	PF00888,PF10557	PTHR11932	KOG2167		K10609	AT5G46210.1	ATCUL4,CUL4	cullin4
cassava4.1_001777m	PF00564,PF03108,PF10551,PF04434,PF00098					AT1G49920.1		MuDR family transposase
cassava4.1_001778m	PF06480,PF07728,PF00004,PF01434	PTHR23076	KOG0731	3.4.24.-	K03798	AT5G58870.1	ftsh9	FTSH protease 9
cassava4.1_001779m	PF01453,PF00954,PF08276,PF00069,PF07714	PTHR23258	KOG1187			AT4G21390.1	B120	S-locus lectin protein kinase family protein
cassava4.1_001780m	PF03141,PF08241					AT2G34300.1		S-adenosyl-L-methionine-dependent methyltransferases superfamily protein
cassava4.1_001781m	PF00098	PTHR15439	KOG0314			AT5G47430.1		DWNN domain, a CCHC-type zinc finger
cassava4.1_001782m						AT3G19180.1	ARC6H,ATCDP1,CDP1,PARC6	paralog of ARC6
cassava4.1_001783m	PF02902	PTHR12606	KOG3246			AT1G09730.1		Cysteine proteinases superfamily protein
cassava4.1_001784m	PF02714	PTHR13018	KOG1134			AT4G35870.1		early-responsive to dehydration stress protein (ERD4)
cassava4.1_001785m	PF06424,PF07719,PF00515,PF02184	PTHR11246	KOG0495		K12855	AT4G03430.1	EMB2770,STA1	pre-mRNA splicing factor-related
cassava4.1_001786m		PTHR21551				AT1G79090.2
cassava4.1_001787m	PF01496	PTHR11629	KOG2189	3.6.3.14	K02154	AT4G39080.1	VHA-A3	vacuolar proton ATPase A3
cassava4.1_001788m	PF00098	PTHR15439	KOG0314			AT5G47430.1		DWNN domain, a CCHC-type zinc finger
cassava4.1_001789m	PF01453,PF00954,PF08276,PF00069,PF07714,PF11883	PTHR23258	KOG1187			AT1G11340.1		S-locus lectin protein kinase family protein
cassava4.1_001790m	PF07526,PF00046	PTHR11850	KOG0773			AT2G23760.1	BLH4,SAW2	BEL1-like homeodomain 4
cassava4.1_001791m	PF00069,PF07714	PTHR23258	KOG1187			AT2G39360.1		Protein kinase superfamily protein
cassava4.1_001792m	PF00400	PTHR22847	KOG2048		K14548	AT4G07410.1		Transducin family protein / WD-40 repeat family protein
cassava4.1_001793m	PF04100	PTHR12820	KOG2180			AT1G50500.1	ATVPS53,HIT1,VPS53	Membrane trafficking VPS53 family protein
cassava4.1_001794m	PF05659,PF00931,PF00560	PTHR23155	KOG4658			AT5G66900.1		Disease resistance protein (CC-NBS-LRR class) family
cassava4.1_001795m	PF00400	PTHR22847	KOG2048		K14548	AT4G07410.1		Transducin family protein / WD-40 repeat family protein
cassava4.1_001796m	PF00097,PF00400	PTHR22844	KOG0279			AT1G21651.1		zinc ion binding
cassava4.1_001797m						AT3G56870.1
cassava4.1_001798m	PF07714,PF00069	PTHR23257	KOG0192			AT3G58640.1		Mitogen activated protein kinase kinase kinase-related
cassava4.1_001799m	PF00628,PF03552	PTHR13301:SF1				AT5G05170.1	ATCESA3,ATH-B,CESA3,CEV1,IXR1	Cellulose synthase family protein
cassava4.1_001800m	PF01496	PTHR11629	KOG2189	3.6.3.14	K02154	AT4G39080.1	VHA-A3	vacuolar proton ATPase A3
cassava4.1_001801m	PF05922,PF00082,PF02225,PF06280	PTHR10795				AT4G30020.1		PA-domain containing subtilase family protein
cassava4.1_001802m	PF08267,PF01717		KOG2263	2.1.1.14	K00549	AT5G17920.2	ATCIMS,ATMETS,ATMS1	Cobalamin-independent synthase family protein
cassava4.1_001803m						AT4G16180.2
cassava4.1_001804m	PF05922,PF00082,PF02225,PF06280	PTHR10795				AT4G30020.1		PA-domain containing subtilase family protein
cassava4.1_001805m	PF03476,PF03473	PTHR14237	KOG2142			AT1G16540.1	ABA3,ACI2,ATABA3,LOS5,SIR3	molybdenum cofactor sulfurase (LOS5) (ABA3)
cassava4.1_001806m	PF00924		KOG4629			AT5G12080.2	ATMSL10,MSL10	mechanosensitive channel of small conductance-like 10
cassava4.1_001807m	PF00782	PTHR10159	KOG1716			AT3G55270.1	ATMKP1,MKP1	mitogen-activated protein kinase phosphatase 1
cassava4.1_001808m	PF01453,PF00954,PF08276,PF00069,PF07714,PF11883	PTHR23258	KOG1187			AT4G21390.1	B120	S-locus lectin protein kinase family protein
cassava4.1_001809m	PF00641	PTHR23238				AT1G55040.1		zinc finger (Ran-binding) family protein
cassava4.1_001810m	PF00400	PTHR19845	KOG1963			AT2G18900.1		Transducin/WD40 repeat-like superfamily protein
cassava4.1_001811m	PF00400,PF12490	PTHR13268	KOG2109			AT1G54710.1	ATATG18H,ATG18H	homolog of yeast autophagy 18 (ATG18) H
cassava4.1_001812m	PF04433,PF01593	PTHR10742	KOG0029	1.-.-.-	K11450	AT1G62830.1	ATLSD1,ATSWP1,LDL1,LSD1,SWP1	LSD1-like 1
cassava4.1_001813m	PF03810,PF08506,PF03378	PTHR10997	KOG1992			AT2G46520.1		cellular apoptosis susceptibility protein, putative / importin-alpha re-exporter, putative
cassava4.1_001814m	PF04928,PF01909,PF04926	PTHR10682	KOG2245	2.7.7.19	K14376	AT4G32850.9	nPAP,PAP(IV)	nuclear poly(a) polymerase
cassava4.1_001815m	PF05879		KOG2203			AT1G72960.1		Root hair defective 3 GTP-binding protein (RHD3)
cassava4.1_001816m	PF02559,PF00270,PF00271,PF03461	PTHR10967	KOG0344			AT3G02060.1		DEAD/DEAH box helicase, putative
cassava4.1_001817m	PF00999		KOG1650			AT2G13620.1	ATCHX15,CHX15	cation/hydrogen exchanger 15
cassava4.1_001818m	PF00792,PF00613,PF00454	PTHR10048	KOG0906	2.7.1.137	K00914	AT1G60490.1	ATVPS34,PI3K,VPS34	vacuolar protein sorting 34
cassava4.1_001819m	PF08642		KOG4843			AT5G08450.1
cassava4.1_001820m	PF04842					AT1G71240.2		Plant protein of unknown function (DUF639)
cassava4.1_001821m	PF00547,PF00699,PF00449,PF01979			3.5.1.5	K01427	AT1G67550.1	URE	urease
cassava4.1_001822m	PF01535	PTHR10483				AT1G11290.1	CRR22	Pentatricopeptide repeat (PPR) superfamily protein
cassava4.1_001823m	PF04564,PF00514,PF02985	PTHR22849	KOG0166			AT1G76390.1		ARM repeat superfamily protein
cassava4.1_001824m	PF05879	PTHR10751	KOG2203			AT1G72960.1		Root hair defective 3 GTP-binding protein (RHD3)
cassava4.1_001825m	PF06480,PF07728,PF00004,PF01434	PTHR23076	KOG0731	3.4.24.-	K03798	AT5G58870.1	ftsh9	FTSH protease 9
cassava4.1_001826m	PF02922,PF02806	PTHR10357	KOG0470			AT2G36390.1	BE3,SBE2.1	starch branching enzyme 2.1
cassava4.1_001827m	PF02518,PF00183	PTHR11528	KOG0020			AT4G24190.1	AtHsp90-7,AtHsp90.7,HSP90.7,SHD	Chaperone protein htpG family protein
cassava4.1_001828m	PF03016	PTHR11136	KOG2525	6.3.2.17	K01930	AT5G05980.2	ATDFB,DFB	DHFS-FPGS homolog B
cassava4.1_001829m	PF04928,PF01909,PF04926	PTHR10682	KOG2245	2.7.7.19	K14376	AT4G32850.9	nPAP,PAP(IV)	nuclear poly(a) polymerase
cassava4.1_001830m	PF00931,PF00560	PTHR23155	KOG4658			AT3G14470.1		NB-ARC domain-containing disease resistance protein
cassava4.1_001831m	PF00560	PTHR10588				AT4G27220.1		NB-ARC domain-containing disease resistance protein
cassava4.1_001832m	PF00560,PF00069,PF07714	PTHR23258	KOG1187			AT4G08850.1		Leucine-rich repeat receptor-like protein kinase family protein
cassava4.1_001833m	PF00225,PF00514	PTHR16012	KOG0240			AT1G01950.1	ARK2	armadillo repeat kinesin 2
cassava4.1_001834m	PF00560	PTHR23125				AT1G69550.1		disease resistance protein (TIR-NBS-LRR class)
cassava4.1_001835m		PTHR21596:SF5				AT5G53020.1		Ribonuclease P protein subunit P38-related
cassava4.1_001836m	PF00169,PF01237	PTHR10972	KOG1737			AT1G13170.1	ORP1D	OSBP(oxysterol binding protein)-related protein 1D
cassava4.1_001837m	PF06480,PF00004,PF01434	PTHR23076	KOG0731	3.4.24.-	K08956	AT1G07510.1	ftsh10	FTSH protease 10
cassava4.1_001838m	PF00225	PTHR16012	KOG0246		K10393	AT3G16630.1	ATKINESIN-13A,KINESIN-13A	P-loop containing nucleoside triphosphate hydrolases superfamily protein
cassava4.1_001839m	PF12036	PTHR14319				AT2G46060.1		transmembrane protein-related
cassava4.1_001840m	PF00862,PF00534	PTHR12526	KOG0853	2.4.1.13	K00695	AT4G02280.1	ATSUS3,SUS3	sucrose synthase 3
cassava4.1_001841m	PF03477,PF00317,PF02867	PTHR11573	KOG1112	1.17.4.1	K10807	AT2G21790.1	ATRNR1,CLS8,R1,RNR1	ribonucleotide reductase 1
cassava4.1_001842m	PF04437	PTHR13520	KOG2218			AT3G47700.1	MAG2	RINT-1 / TIP-1 family
cassava4.1_001843m	PF08642		KOG4843			AT5G08450.2
cassava4.1_001844m	PF08158,PF05285	PTHR12730	KOG2229			AT1G13160.1		ARM repeat superfamily protein
cassava4.1_001845m	PF00271,PF12513	PTHR12131	KOG0953			AT5G39840.1		ATP-dependent RNA helicase, mitochondrial, putative
cassava4.1_001846m	PF10440,PF05033,PF00856	PTHR22884	KOG1082			AT5G43990.2	SDG18,SUVR2	SET-domain containing protein lysine methyltransferase family protein
cassava4.1_001847m	PF00270,PF00271	PTHR10967	KOG0347			AT3G16840.1		P-loop containing nucleoside triphosphate hydrolases superfamily protein
cassava4.1_001848m	PF00168,PF00614,PF12357	PTHR18896	KOG1329	3.1.4.4	K01115	AT3G15730.1	PLD,PLDALPHA1	phospholipase D alpha 1
cassava4.1_001849m	PF02383	PTHR11200	KOG1888			AT3G14205.1		Phosphoinositide phosphatase family protein
cassava4.1_001850m	PF01397,PF03936					AT1G61120.1	GES,TPS04,TPS4	terpene synthase 04
cassava4.1_001851m	PF02714	PTHR13018	KOG1134			AT1G32090.1		early-responsive to dehydration stress protein (ERD4)
cassava4.1_001852m		PTHR10499				AT4G04980.1
cassava4.1_001853m	PF01453,PF00069,PF07714	PTHR23258	KOG1187			AT2G19130.1		S-locus lectin protein kinase family protein
cassava4.1_001854m	PF07728,PF00004	PTHR23074	KOG0737			AT1G64110.2		P-loop containing nucleoside triphosphate hydrolases superfamily protein
cassava4.1_001855m	PF02362,PF06507,PF02309					AT5G62000.1	ARF1-BP,ARF2,HSS,ORE14	auxin response factor 2
cassava4.1_001856m	PF00005,PF01061	PTHR19241	KOG0061			AT5G06530.1		ABC-2 type transporter family protein
cassava4.1_001857m	PF00560	PTHR15454	KOG1859			AT3G17920.1		Outer arm dynein light chain 1 protein
cassava4.1_001858m	PF00168,PF00614,PF12357	PTHR18896	KOG1329	3.1.4.4	K01115	AT3G15730.1	PLD,PLDALPHA1	phospholipase D alpha 1
cassava4.1_001859m	PF05089	PTHR12872	KOG2233	3.2.1.50	K01205	AT5G13690.1	CYL1,NAGLU	alpha-N-acetylglucosaminidase family / NAGLU family
cassava4.1_001860m	PF00168,PF00614,PF12357	PTHR18896	KOG1329	3.1.4.4	K01115	AT3G15730.1	PLD,PLDALPHA1	phospholipase D alpha 1
cassava4.1_001861m	PF08263,PF00560,PF07714,PF00069	PTHR23258	KOG1187			AT3G51740.1	IMK2	inflorescence meristem receptor-like kinase 2
cassava4.1_001862m	PF00999,PF02254	PTHR16254:SF2	KOG1650			AT4G04850.2	ATKEA3,KEA3	K+ efflux antiporter 3
cassava4.1_001863m	PF00076,PF00397	PTHR10432	KOG0144			AT4G16280.2	FCA	RNA binding;abscisic acid binding
cassava4.1_001864m	PF00862,PF00534	PTHR12526	KOG0853	2.4.1.13	K00695	AT3G43190.1	ATSUS4,SUS4	sucrose synthase 4
cassava4.1_001865m	PF08700,PF04091	PTHR12702	KOG2176			AT4G02350.1	SEC15B	exocyst complex component sec15B
cassava4.1_001866m	PF02148,PF00443,PF00627	PTHR10420	KOG0944	3.1.2.15	K11836	AT3G20630.1	ATUBP14,PER1,TTN6,UBP14	ubiquitin-specific protease 14
cassava4.1_001867m	PF00862,PF00534	PTHR12526	KOG0853	2.4.1.13	K00695	AT3G43190.1	ATSUS4,SUS4	sucrose synthase 4
cassava4.1_001868m	PF02518,PF00183	PTHR11528	KOG0020			AT4G24190.2	AtHsp90-7,AtHsp90.7,HSP90.7,SHD	Chaperone protein htpG family protein
cassava4.1_001869m	PF09334,PF01588	PTHR11946	KOG1247	6.1.1.10	K01874	AT4G13780.1		methionine--tRNA ligase, putative / methionyl-tRNA synthetase, putative / MetRS, putative
cassava4.1_001870m	PF07526	PTHR11850	KOG0773			AT2G27990.1	BLH8,PNF	BEL1-like homeodomain 8
cassava4.1_001871m	PF00862,PF00534	PTHR12526	KOG0853	2.4.1.13	K00695	AT3G43190.1	ATSUS4,SUS4	sucrose synthase 4
cassava4.1_001872m	PF00036,PF00153	PTHR11896	KOG0768			AT2G35800.1		mitochondrial substrate carrier family protein
cassava4.1_001873m	PF02353,PF08241,PF08242	PTHR10108	KOG1271			AT3G23510.1		Cyclopropane-fatty-acyl-phospholipid synthase
cassava4.1_001874m	PF00862,PF00534	PTHR12526	KOG0853	2.4.1.13	K00695	AT1G73370.1	ATSUS6,SUS6	sucrose synthase 6
cassava4.1_001875m	PF02359,PF02933,PF07728,PF00004	PTHR23077	KOG0730		K13525	AT3G53230.1		ATPase, AAA-type, CDC48 protein
cassava4.1_001876m	PF01535	PTHR10483				AT3G02330.1		Pentatricopeptide repeat (PPR) superfamily protein
cassava4.1_001877m	PF03456,PF02141	PTHR15288	KOG3569			AT5G35560.1		DENN (AEX-3) domain-containing protein
cassava4.1_001878m	PF02359,PF02933,PF07728,PF00004	PTHR23077	KOG0730		K13525	AT3G53230.1		ATPase, AAA-type, CDC48 protein
cassava4.1_001879m	PF02359,PF02933,PF07728,PF00004	PTHR23077	KOG0730		K13525	AT5G03340.1		ATPase, AAA-type, CDC48 protein
cassava4.1_001880m	PF02359,PF02933,PF07728,PF00004	PTHR23077	KOG0730		K13525	AT5G03340.1		ATPase, AAA-type, CDC48 protein
cassava4.1_001881m	PF04928,PF01909,PF04926	PTHR10682	KOG2245	2.7.7.19	K14376	AT4G32850.5	nPAP,PAP(IV)	nuclear poly(a) polymerase
cassava4.1_001882m	PF00560	PTHR23258	KOG0472			AT1G74190.1	AtRLP15,RLP15	receptor like protein 15
cassava4.1_001883m						AT2G42320.2		nucleolar protein gar2-related
cassava4.1_001884m	PF04783,PF04782	PTHR21450				AT3G60320.1		Protein of unknown function (DUF630 and DUF632)
cassava4.1_001885m	PF01301,PF02140	PTHR23421	KOG0496			AT2G28470.1	BGAL8	beta-galactosidase 8
cassava4.1_001886m	PF01453,PF00024,PF00069,PF07714	PTHR23258	KOG1187			AT2G19130.1		S-locus lectin protein kinase family protein
cassava4.1_001887m	PF00999		KOG1650			AT5G41610.1	ATCHX18,CHX18	cation/H+ exchanger 18
cassava4.1_001888m	PF00400	PTHR19845	KOG0267			AT5G23430.1		Transducin/WD40 repeat-like superfamily protein
cassava4.1_001889m	PF00076,PF00397	PTHR10432	KOG0144			AT4G16280.2	FCA	RNA binding;abscisic acid binding
cassava4.1_001890m	PF08263,PF00560,PF00069,PF07714	PTHR23258	KOG1187			AT3G02130.1	RPK2,TOAD2	receptor-like protein kinase 2
cassava4.1_001891m	PF07227	PTHR21736				AT1G14740.1		Protein of unknown function (DUF1423)
cassava4.1_001892m	PF02854,PF02847	PTHR18034	KOG2140		K13100	AT1G80930.1		MIF4G domain-containing protein / MA3 domain-containing protein
cassava4.1_001893m						AT2G25930.1	ELF3,PYK20	hydroxyproline-rich glycoprotein family protein
cassava4.1_001894m	PF03030			3.6.1.1	K01507	AT1G16780.1	AtVHP2;2,VHP2;2	Inorganic H pyrophosphatase family protein
cassava4.1_001895m	PF00097	PTHR23163	KOG0978			AT1G55250.1	HUB2	histone mono-ubiquitination 2
cassava4.1_001896m	PF07227	PTHR21736				AT1G14740.1		Protein of unknown function (DUF1423)
cassava4.1_001897m	PF00400	PTHR22874				AT1G04140.1		Transducin family protein / WD-40 repeat family protein
cassava4.1_001898m						AT2G22795.1
cassava4.1_001899m		PTHR23336	KOG1845			AT4G24970.1		Histidine kinase-, DNA gyrase B-, and HSP90-like ATPase family protein
cassava4.1_001900m	PF01535	PTHR10483				AT1G69350.1		Tetratricopeptide repeat (TPR)-like superfamily protein
cassava4.1_001901m						AT3G63430.1
cassava4.1_001902m	PF03030			3.6.1.1	K01507	AT1G16780.1	AtVHP2;2,VHP2;2	Inorganic H pyrophosphatase family protein
cassava4.1_001903m	PF03101,PF10551,PF04434					AT3G06250.1	FRS7	FAR1-related sequence 7
cassava4.1_001904m	PF00999		KOG1650			AT5G41610.1	ATCHX18,CHX18	cation/H+ exchanger 18
cassava4.1_001905m	PF02518,PF00183	PTHR11528	KOG0019			AT2G04030.1	AtHsp90.5,CR88,EMB1956,Hsp88.1,HSP90.5	Chaperone protein htpG family protein
cassava4.1_001906m			KOG4460		K14318	AT5G05680.1	MOS7	nuclear pore complex protein-related
cassava4.1_001907m	PF02370,PF01465	PTHR23160	KOG0978			AT5G66030.1	ATGRIP,GRIP	Golgi-localized GRIP domain-containing protein
cassava4.1_001908m		PTHR21551			K12617	AT1G79090.1
cassava4.1_001909m	PF00628,PF02891	PTHR10782	KOG2169			AT5G60410.2	ATSIZ1,SIZ1	DNA-binding protein with MIZ/SP-RING zinc finger, PHD-finger and SAP domain
cassava4.1_001910m	PF08263,PF00560	PTHR23258	KOG0472			AT4G04220.1	AtRLP46,RLP46	receptor like protein 46
cassava4.1_001911m		PTHR21551			K12617	AT1G79090.2
cassava4.1_001912m	PF00862,PF00534	PTHR12526	KOG0853	2.4.1.13	K00695	AT3G43190.1	ATSUS4,SUS4	sucrose synthase 4
cassava4.1_001913m						AT5G42480.1	ARC6	Chaperone DnaJ-domain superfamily protein
cassava4.1_001914m	PF01094,PF00060	PTHR18966	KOG1052			AT1G42540.1	ATGLR3.3,GLR3.3	glutamate receptor 3.3
cassava4.1_001915m	PF02854,PF02847	PTHR23253	KOG0401		K03260	AT5G57870.2	eIFiso4G1	MIF4G domain-containing protein / MA3 domain-containing protein
cassava4.1_001916m	PF01453,PF00954,PF08276,PF00069,PF07714,PF11883	PTHR23258	KOG1187			AT4G27290.1		S-locus lectin protein kinase family protein
cassava4.1_001917m						AT5G47400.1
cassava4.1_001918m	PF10296	PTHR13466	KOG2238			AT1G17820.1		Putative integral membrane protein conserved region (DUF2404)
cassava4.1_001919m	PF02364					AT3G07160.1	ATGSL10,CALS9,gsl10	glucan synthase-like 10
cassava4.1_001920m						AT5G47400.1
cassava4.1_001921m	PF02518,PF00183	PTHR11528	KOG0019			AT2G04030.1	AtHsp90.5,CR88,EMB1956,Hsp88.1,HSP90.5	Chaperone protein htpG family protein
cassava4.1_001922m	PF00400	PTHR22847	KOG4378			AT5G05970.1	NEDD1	Transducin/WD40 repeat-like superfamily protein
cassava4.1_001923m	PF02362,PF06507,PF02309					AT5G37020.1	ARF8,ATARF8	auxin response factor 8
cassava4.1_001924m	PF02518,PF00183	PTHR11528	KOG0019			AT3G07770.1	AtHsp90-6,AtHsp90.6,Hsp89.1	HEAT SHOCK PROTEIN 89.1
cassava4.1_001925m	PF03109	PTHR10566	KOG1235		K08869	AT3G24190.1		Protein kinase superfamily protein
cassava4.1_001926m	PF00013,PF00098,PF00076	PTHR11208	KOG0119		K13095	AT5G51300.1		splicing factor-related
cassava4.1_001927m	PF00270,PF00271	PTHR10967	KOG0339	3.6.4.13	K12835	AT2G47330.1		P-loop containing nucleoside triphosphate hydrolases superfamily protein
cassava4.1_001928m	PF00046,PF01852	PTHR19418				AT5G46880.1	HB-7,HDG5	homeobox-7
cassava4.1_001929m	PF00225	PTHR16012	KOG0239		K10405	AT4G21270.1	ATK1,KATA,KATAP	kinesin 1
cassava4.1_001930m						AT5G38880.1
cassava4.1_001931m	PF02985	PTHR12984	KOG1243		K08876	AT2G40730.1		Protein kinase family protein with ARM repeat domain
cassava4.1_001932m	PF02922	PTHR10357	KOG0470	3.2.1.-	K02438	AT2G39930.1	ATISA1,ISA1	isoamylase 1
cassava4.1_001933m	PF00225	PTHR16012	KOG0239		K10405	AT5G54670.1	ATK3,KATC	kinesin 3
cassava4.1_001934m	PF02854,PF02847	PTHR23253	KOG0401		K03260	AT5G57870.2	eIFiso4G1	MIF4G domain-containing protein / MA3 domain-containing protein
cassava4.1_001935m	PF00931,PF00560	PTHR23155	KOG4658			AT3G07040.1	RPM1,RPS3	NB-ARC domain-containing disease resistance protein
cassava4.1_001936m		PTHR11216				AT1G21630.2		Calcium-binding EF hand family protein
cassava4.1_001937m	PF03635	PTHR11099	KOG1107			AT2G17790.1	VPS35A,ZIP3	VPS35 homolog A
cassava4.1_001938m	PF06972	PTHR12758:SF5				AT3G07660.1		Kinase-related protein of unknown function (DUF1296)
cassava4.1_001939m	PF03854,PF00097,PF00628	PTHR15242	KOG1493			AT3G05670.1		RING/U-box protein
cassava4.1_001940m	PF04433,PF00569,PF00249	PTHR12802	KOG1279		K11649	AT1G21700.1	ATSWI3C,CHB4,SWI3C	SWITCH/sucrose nonfermenting 3C
cassava4.1_001941m	PF00560,PF00069,PF07714	PTHR23258	KOG1187			AT1G51800.1		Leucine-rich repeat protein kinase family protein
cassava4.1_001942m	PF00439,PF03004	PTHR22880				AT1G58025.2		DNA-binding bromodomain-containing protein
cassava4.1_001943m	PF04558,PF04557,PF00749,PF03950	PTHR10119	KOG1148	6.1.1.18	K01886	AT1G25350.1	OVA9	glutamine-tRNA ligase, putative / glutaminyl-tRNA synthetase, putative / GlnRS, putative
cassava4.1_001944m	PF01453,PF00954,PF00069,PF07714	PTHR23258	KOG1187			AT1G34300.1		lectin protein kinase family protein
cassava4.1_001945m	PF01397,PF03936			4.2.3.19	K04121	AT1G79460.1	ATKS,ATKS1,GA2,KS,KS1	Terpenoid cyclases/Protein prenyltransferases superfamily protein
cassava4.1_001946m	PF04433,PF00569,PF00249	PTHR12802	KOG1279		K11649	AT1G21700.1	ATSWI3C,CHB4,SWI3C	SWITCH/sucrose nonfermenting 3C
cassava4.1_001947m	PF07899					AT5G27230.1		Frigida-like protein
cassava4.1_001948m	PF00534	PTHR12526		2.4.1.241	K09480	AT3G11670.1	DGD1	UDP-Glycosyltransferase superfamily protein
cassava4.1_001949m	PF11721,PF07714,PF00069	PTHR23258	KOG1187			AT5G54380.1	THE1	protein kinase family protein
cassava4.1_001950m	PF02897,PF00326	PTHR11757	KOG2237			AT5G66960.1		Prolyl oligopeptidase family protein
cassava4.1_001951m	PF08325,PF09409		KOG4842			AT5G35690.1
cassava4.1_001952m	PF00439,PF03004	PTHR22880				AT1G58025.2		DNA-binding bromodomain-containing protein
cassava4.1_001953m	PF03635	PTHR11099	KOG1107			AT1G75850.1	VPS35B	VPS35 homolog B
cassava4.1_001954m	PF00270,PF00271,PF08147	PTHR10967	KOG0337			AT1G77030.1		hydrolases, acting on acid anhydrides, in phosphorus-containing anhydrides;ATP-dependent helicases;nucleic acid binding;ATP binding;RNA binding;helicases
cassava4.1_001955m	PF04810,PF04811	PTHR13803				AT4G32640.1		Sec23/Sec24 protein transport family protein
cassava4.1_001956m	PF00046,PF01852,PF08670	PTHR19418				AT4G32880.1	ATHB-8,ATHB8,HB-8	homeobox gene 8
cassava4.1_001957m	PF01535	PTHR10483				AT4G35130.1		Tetratricopeptide repeat (TPR)-like superfamily protein
cassava4.1_001958m	PF01453,PF00069,PF07714	PTHR23258	KOG1187			AT5G60900.1	RLK1	receptor-like protein kinase 1
cassava4.1_001959m	PF00534	PTHR12526		2.4.1.241	K09480	AT3G11670.1	DGD1	UDP-Glycosyltransferase superfamily protein
cassava4.1_001960m	PF00933,PF01915					AT5G10560.1		Glycosyl hydrolase family protein
cassava4.1_001961m	PF04091	PTHR12702	KOG2176			AT3G56640.1	SEC15A	exocyst complex component sec15A
cassava4.1_001962m	PF03854,PF00097,PF00628	PTHR15242	KOG4430			AT3G05670.1		RING/U-box protein
cassava4.1_001963m	PF00560	PTHR23258	KOG1187			AT5G14210.1		Leucine-rich repeat protein kinase family protein
cassava4.1_001964m	PF02362,PF06507,PF02309					AT5G62000.3	ARF1-BP,ARF2,HSS,ORE14	auxin response factor 2
cassava4.1_001965m	PF03635	PTHR11099	KOG1107			AT1G75850.1	VPS35B	VPS35 homolog B
cassava4.1_001966m	PF00924		KOG4629			AT5G12080.1	ATMSL10,MSL10	mechanosensitive channel of small conductance-like 10
cassava4.1_001967m	PF01453,PF00069,PF07714	PTHR23258	KOG1187			AT2G19130.1		S-locus lectin protein kinase family protein
cassava4.1_001968m						AT3G63430.1
cassava4.1_001969m	PF00654,PF00571	PTHR11689	KOG0474			AT3G27170.1	ATCLC-B,CLC-B	chloride channel B
cassava4.1_001970m	PF02359,PF02933,PF07728,PF00004	PTHR23077	KOG0730		K13525	AT5G03340.1		ATPase, AAA-type, CDC48 protein
cassava4.1_001971m						AT1G61100.1		disease resistance protein (TIR class), putative
cassava4.1_001972m	PF02727,PF02728,PF01179	PTHR10638	KOG1186	1.4.3.21	K00276	AT2G42490.1		Copper amine oxidase family protein
cassava4.1_001973m	PF08312		KOG1869			AT3G49601.1
cassava4.1_001974m	PF01753,PF00443	PTHR10420	KOG1865			AT5G65450.1	UBP17	ubiquitin-specific protease 17
cassava4.1_001975m	PF02705				K03549	AT2G40540.2	ATKT2,ATKUP2,KT2,KUP2,SHY3,TRK2	potassium transporter 2
cassava4.1_001976m	PF01535	PTHR10483				AT2G31400.1	GUN1	genomes uncoupled 1
cassava4.1_001977m	PF00931,PF00560	PTHR23155	KOG4658			AT3G14470.1		NB-ARC domain-containing disease resistance protein
cassava4.1_001978m	PF00009,PF01926,PF03144,PF03764,PF00679	PTHR23115	KOG0465	3.6.5.3	K02355	AT1G62750.1	ATSCO1,ATSCO1/CPEF-G,SCO1	Translation elongation factor EFG/EF2 protein
cassava4.1_001979m	PF02362,PF06507,PF02309					AT5G60450.1	ARF4	auxin response factor 4
cassava4.1_001980m	PF00270,PF00271,PF08152,PF00098	PTHR10967	KOG0331			AT5G26742.2	emb1138	DEAD box RNA helicase (RH3)
cassava4.1_001981m	PF02705				K03549	AT2G40540.1	ATKT2,ATKUP2,KT2,KUP2,SHY3,TRK2	potassium transporter 2
cassava4.1_001982m	PF00009,PF01926,PF03144,PF03764,PF00679	PTHR23115	KOG0465	3.6.5.3	K02355	AT1G62750.1	ATSCO1,ATSCO1/CPEF-G,SCO1	Translation elongation factor EFG/EF2 protein
cassava4.1_001983m	PF02727,PF02728,PF01179	PTHR10638	KOG1186	1.4.3.21	K00276	AT2G42490.1		Copper amine oxidase family protein
cassava4.1_001984m						AT1G61100.1		disease resistance protein (TIR class), putative
cassava4.1_001985m	PF00654,PF00571	PTHR11689	KOG0474			AT3G27170.1	ATCLC-B,CLC-B	chloride channel B
cassava4.1_001986m	PF03514					AT3G54220.1	SCR,SGR1	GRAS family transcription factor
cassava4.1_001987m	PF01397,PF03936					AT1G79460.1	ATKS,ATKS1,GA2,KS,KS1	Terpenoid cyclases/Protein prenyltransferases superfamily protein
cassava4.1_001988m	PF00481	PTHR13832	KOG0700			AT2G35350.1	PLL1	poltergeist like 1
cassava4.1_001989m	PF10296	PTHR13466	KOG2238			AT1G17820.1		Putative integral membrane protein conserved region (DUF2404)
cassava4.1_001990m	PF01582,PF00560	PTHR23155	KOG1947			AT1G69550.1		disease resistance protein (TIR-NBS-LRR class)
cassava4.1_001991m	PF00400	PTHR19845	KOG0267			AT1G61210.1		Transducin/WD40 repeat-like superfamily protein
cassava4.1_001992m	PF03105,PF03124	PTHR10783	KOG1162			AT1G68740.1	PHO1;H1	EXS (ERD1/XPR1/SYG1) family protein
cassava4.1_001993m						AT3G56870.1
cassava4.1_001994m	PF00225	PTHR16012	KOG4280			AT5G27550.1		P-loop containing nucleoside triphosphate hydrolases superfamily protein
cassava4.1_001995m	PF02362,PF06507,PF02309					AT5G60450.1	ARF4	auxin response factor 4
cassava4.1_001996m	PF05691					AT3G57520.1	AtSIP2,SIP2	seed imbibition 2
cassava4.1_001997m	PF02042,PF00564					AT4G35270.1		Plant regulator RWP-RK family protein
cassava4.1_001998m	PF00160	PTHR11071	KOG0546			AT3G63400.1		Cyclophilin-like peptidyl-prolyl cis-trans isomerase family protein
[truncated: 32,153 more rows]
