# Supplementary material for: Transcriptional analysis of South African cassava mosaic virus-infected susceptible and tolerant landraces of cassava highlights differences in resistance, basal defense and cell wall associated genes during infection
Source: BMC Genomics. 2014 Nov 20;15:1006. doi: 10.1186/1471-2164-15-1006 (PMC4253015; doi:10.1186/1471-2164-15-1006)
Supplement: Supplementary file 11 — Additional file 11: Transcript quantification for mock-inoculated T200 and TME3 leaf tissue. (XLSX 82 KB) [file 12864_2014_6706_MOESM11_ESM.xlsx]

## Sheet: R-genes 
Additional File 11: Transcript quantification for Mock-inoculated T200 and TME3 leaf tissue
			T200			TME3
Cassava ID	Arabidopsis Accession	Putative Annotation	12dpi	32dpi	67dpi	12dpi	32dpi	67dpi
cassava4.1_000023m	AT4G27190.1	NB-ARC domain-containing disease resistance protein	250.747	249.697	#N/A	189.407	229.809	258.829
cassava4.1_000192m	AT4G27190.1	NB-ARC domain-containing disease resistance protein	289.633	312.694	#N/A	318.441	326.053	274.002
cassava4.1_000204m	AT1G61310.1	LRR and NB-ARC domains-containing disease resistance protein	640.947	384.854	982.869	416.104	506.757	428.407
cassava4.1_000244m	AT3G14460.1	LRR and NB-ARC domains-containing disease resistance protein	81.7944	82.4687	66.902	120.747	108.03	141.017
cassava4.1_000323m	AT3G14460.1	LRR and NB-ARC domains-containing disease resistance protein	88.4989	90.4865	#N/A	111.277	83.4775	91.929
cassava4.1_000331m	AT5G17680.1	disease resistance protein (TIR-NBS-LRR class), putative	119.339	304.676	310.898	173.426	171.865	301.67
cassava4.1_000334m	AT3G14470.1	NB-ARC domain-containing disease resistance protein	58.9993	92.7773	#N/A	62.1492	47.1402	43.7332
cassava4.1_000350m	AT3G14470.1	NB-ARC domain-containing disease resistance protein	136.771	122.558	#N/A	84.6413	93.2984	56.2284
cassava4.1_000368m	AT4G27220.1	NB-ARC domain-containing disease resistance protein	134.089	101.941	#N/A	36.6976	71.6924	87.4664
cassava4.1_000460m	AT3G14460.1	LRR and NB-ARC domains-containing disease resistance protein	54.9766	42.3798	#N/A	36.1057	27.4985	35.7006
cassava4.1_000468m	AT4G27190.1	NB-ARC domain-containing disease resistance protein	88.4989	108.813	#N/A	78.1305	71.6924	45.5182
cassava4.1_000485m	AT3G14460.1	LRR and NB-ARC domains-containing disease resistance protein	116.658	135.157	289.253	162.772	96.2446	119.597
cassava4.1_000496m	AT3G14470.1	NB-ARC domain-containing disease resistance protein	101.908	177.537	163.32	135.545	124.725	131.2
cassava4.1_000534m	AT5G36930.2	Disease resistance protein (TIR-NBS-LRR class) family	447.858	878.521	1166.85	474.702	274.003	531.939
cassava4.1_000559m	AT3G14470.1	NB-ARC domain-containing disease resistance protein	60.3402	56.1246	#N/A	45.5761	41.2477	24.9904
cassava4.1_000573m	AT5G36930.2	Disease resistance protein (TIR-NBS-LRR class) family	386.177	147.756	#N/A	160.404	282.841	295.422
cassava4.1_000589m	AT5G17680.1	disease resistance protein (TIR-NBS-LRR class), putative	17.4316	30.9258	19.6771	153.301	105.083	133.877
cassava4.1_000593m	AT1G53350.1	Disease resistance protein (CC-NBS-LRR class) family	181.02	155.774	#N/A	162.18	126.689	278.465
cassava4.1_000595m	AT3G14470.1	NB-ARC domain-containing disease resistance protein	56.3175	80.1779	#N/A	47.9437	57.9432	78.5413
cassava4.1_000627m	AT5G17680.1	disease resistance protein (TIR-NBS-LRR class), putative	5.36357	14.8902	22.6286	8.28657	8.83879	8.03263
cassava4.1_000639m	AT3G14470.1	NB-ARC domain-containing disease resistance protein	115.317	82.4687	#N/A	50.3113	56.9611	29.453
cassava4.1_000645m	AT3G14470.1	NB-ARC domain-containing disease resistance protein	26.8179	45.816	#N/A	32.5544	34.3731	24.0979
cassava4.1_000657m	AT3G14470.1	NB-ARC domain-containing disease resistance protein	26.8179	69.8693	#N/A	30.1868	34.3731	23.2054
cassava4.1_000679m	AT4G26090.1	NB-ARC domain-containing disease resistance protein	26.8179	22.908	#N/A	29.003	51.0686	16.9578
cassava4.1_000734m	AT5G43470.1	Disease resistance protein (CC-NBS-LRR class) family	171.634	226.789	123.965	55.6384	62.8536	115.134
cassava4.1_000748m	AT5G17680.1	disease resistance protein (TIR-NBS-LRR class), putative	28.1587	35.5074	#N/A	26.6354	50.0865	30.3455
cassava4.1_000798m	AT5G17680.1	disease resistance protein (TIR-NBS-LRR class), putative	96.5443	76.7417	#N/A	55.6384	67.7641	56.2284
cassava4.1_000804m	AT5G63020.1	Disease resistance protein (CC-NBS-LRR class) family	100.567	77.8871	#N/A	63.9249	80.5312	70.5086
cassava4.1_000821m	AT5G43470.1	Disease resistance protein (CC-NBS-LRR class) family	285.61	276.041	288.269	189.407	178.74	246.334
cassava4.1_000944m	AT4G12010.1	Disease resistance protein (TIR-NBS-LRR class) family	185.043	320.712	487.007	168.691	154.188	216.881
cassava4.1_001009m	AT5G43470.1	Disease resistance protein (CC-NBS-LRR class) family	80.4536	46.9614	#N/A	63.333	77.585	74.9712
cassava4.1_001041m	AT3G14470.1	NB-ARC domain-containing disease resistance protein	12.068	46.9614	27.5479	63.9249	51.0686	35.7006
cassava4.1_001043m	AT5G48620.1	Disease resistance protein (CC-NBS-LRR class) family	54.9766	48.1068	#N/A	45.5761	44.194	35.7006
cassava4.1_001068m	AT4G27190.1	NB-ARC domain-containing disease resistance protein	48.2721	44.6706	30.4994	40.8409	36.3373	26.7754
cassava4.1_001077m	AT4G10780.1	LRR and NB-ARC domains-containing disease resistance protein	79.1127	91.6319	#N/A	77.5386	70.7103	76.7562
cassava4.1_001124m	AT1G50180.1	NB-ARC domain-containing disease resistance protein	179.68	175.246	#N/A	80.4981	138.474	83.8964
cassava4.1_001169m	AT4G26090.1	NB-ARC domain-containing disease resistance protein	115.317	135.157	127.901	116.012	83.4775	83.8964
cassava4.1_001175m	AT4G27220.1	NB-ARC domain-containing disease resistance protein	111.294	130.575	#N/A	124.89	115.886	116.919
cassava4.1_001176m	AT3G07040.1	NB-ARC domain-containing disease resistance protein	29.4996	32.0712	#N/A	13.6136	9.82088	24.0979
cassava4.1_001198m	AT1G50180.1	NB-ARC domain-containing disease resistance protein	231.974	371.109	427.976	166.915	197.4	246.334
cassava4.1_001210m	AT3G44480.1	Disease resistance protein (TIR-NBS-LRR class) family	506.857	1312.63	1299.67	2991.45	812.187	1709.17
cassava4.1_001217m	AT2G34930.1	disease resistance family protein / LRR family protein	12.068	52.6884	#N/A	58.5979	40.2656	22.3129
cassava4.1_001246m	AT3G07040.1	NB-ARC domain-containing disease resistance protein	8.04536	34.362	13.7739	13.6136	15.7134	41.9482
cassava4.1_001296m	AT3G07040.1	NB-ARC domain-containing disease resistance protein	54.9766	36.6528	#N/A	63.9249	54.9969	53.5509
cassava4.1_001427m	AT5G63020.1	Disease resistance protein (CC-NBS-LRR class) family	50.9539	58.4154	60.015	30.7787	35.3552	44.6257
cassava4.1_001439m	AT4G26090.1	NB-ARC domain-containing disease resistance protein	52.2948	22.908	43.2895	52.087	37.3193	36.5931
cassava4.1_001459m	AT2G34930.1	disease resistance family protein / LRR family protein	20.1134	35.5074	#N/A	17.7569	10.803	16.0653
cassava4.1_001491m	AT3G14460.1	LRR and NB-ARC domains-containing disease resistance protein	136.771	100.795	#N/A	127.85	178.74	144.587
cassava4.1_001571m	AT3G14470.1	NB-ARC domain-containing disease resistance protein	71.0673	54.9792	122.982	23.6759	17.6776	16.0653
cassava4.1_001587m	AT3G14470.1	NB-ARC domain-containing disease resistance protein	135.43	91.6319	#N/A	83.4576	106.066	105.317
cassava4.1_001632m	AT3G14470.1	NB-ARC domain-containing disease resistance protein	9.38625	4.5816	#N/A	15.9812	15.7134	6.2476
cassava4.1_001696m	AT5G17680.1	disease resistance protein (TIR-NBS-LRR class), putative	69.7264	67.5785	#N/A	90.5603	139.456	85.6814
cassava4.1_001722m	AT3G14470.1	NB-ARC domain-containing disease resistance protein	103.249	92.7773	172.174	131.993	172.847	126.737
cassava4.1_001745m	AT3G14460.1	LRR and NB-ARC domains-containing disease resistance protein	42.9086	35.5074	#N/A	37.2895	64.8178	53.5509
cassava4.1_001752m	AT4G26090.1	NB-ARC domain-containing disease resistance protein	115.317	66.4331	#N/A	156.261	130.618	107.102
cassava4.1_001794m	AT5G66900.1	Disease resistance protein (CC-NBS-LRR class) family	290.974	377.982	503.733	263.394	264.182	268.647
cassava4.1_001830m	AT3G14470.1	NB-ARC domain-containing disease resistance protein	45.5903	28.635	#N/A	27.8192	49.1044	33.023
cassava4.1_001831m	AT4G27220.1	NB-ARC domain-containing disease resistance protein	374.109	423.798	541.119	117.788	136.51	124.06
cassava4.1_001834m	AT1G69550.1	disease resistance protein (TIR-NBS-LRR class)	136.771	67.5785	#N/A	71.0277	66.782	74.0787
cassava4.1_001935m	AT3G07040.1	NB-ARC domain-containing disease resistance protein	24.1361	28.635	30.4994	17.7569	15.7134	27.668
cassava4.1_001971m	AT1G61100.1	disease resistance protein (TIR class), putative	321.814	332.166	#N/A	256.292	334.892	237.409
cassava4.1_001977m	AT3G14470.1	NB-ARC domain-containing disease resistance protein	52.2948	81.3233	#N/A	81.09	87.4058	61.5835
cassava4.1_001990m	AT1G69550.1	disease resistance protein (TIR-NBS-LRR class)	22.7952	25.1988	#N/A	18.9407	11.7851	42.8407
cassava4.1_002256m	AT4G26090.1	NB-ARC domain-containing disease resistance protein	769.672	699.839	1125.53	163.956	250.432	169.578
cassava4.1_002484m	AT3G14470.1	NB-ARC domain-containing disease resistance protein	30.8405	32.0712	#N/A	22.4921	24.5522	14.2802
cassava4.1_002792m	AT3G14470.1	NB-ARC domain-containing disease resistance protein	99.226	72.1601	102.321	77.5386	57.9432	82.1113
cassava4.1_002880m	AT3G07040.1	NB-ARC domain-containing disease resistance protein	44.2495	38.9436	#N/A	17.7569	35.3552	40.1632
cassava4.1_002994m	AT3G14460.1	LRR and NB-ARC domains-containing disease resistance protein	158.225	192.427	#N/A	248.005	276.949	215.989
cassava4.1_003316m	AT3G14470.1	NB-ARC domain-containing disease resistance protein	132.748	73.3055	#N/A	123.115	116.868	87.4664
cassava4.1_003323m	AT4G27220.1	NB-ARC domain-containing disease resistance protein	37.545	48.1068	#N/A	19.5326	27.4985	35.7006
cassava4.1_003520m	AT4G27220.1	NB-ARC domain-containing disease resistance protein	50.9539	59.5608	#N/A	28.4111	30.4447	33.023
cassava4.1_003918m	AT4G26090.1	NB-ARC domain-containing disease resistance protein	97.8852	87.0503	#N/A	160.404	162.045	129.415
cassava4.1_003932m	AT3G14470.1	NB-ARC domain-containing disease resistance protein	142.135	123.703	#N/A	121.339	163.027	171.363
cassava4.1_004286m	AT4G26090.1	NB-ARC domain-containing disease resistance protein	36.2041	38.9436	#N/A	23.6759	29.4626	17.8503
cassava4.1_004525m	AT3G07040.1	NB-ARC domain-containing disease resistance protein	13.4089	14.8902	#N/A	56.8222	45.176	88.3589
cassava4.1_004694m	AT3G07040.1	NB-ARC domain-containing disease resistance protein	21.4543	21.7626	#N/A	13.6136	17.6776	14.2802
cassava4.1_004875m	AT4G26090.1	NB-ARC domain-containing disease resistance protein	293.655	218.771	451.589	47.3518	84.4596	73.1862
cassava4.1_005083m	AT3G07040.1	NB-ARC domain-containing disease resistance protein	8.04536	14.8902	#N/A	5.91898	1.96418	8.03263
cassava4.1_005344m	AT3G07040.1	NB-ARC domain-containing disease resistance protein	30.8405	62.9969	54.1119	69.252	31.4268	39.2706
cassava4.1_005951m	AT4G26090.1	NB-ARC domain-containing disease resistance protein	34.8632	37.7982	#N/A	39.6571	19.6418	26.7754
cassava4.1_006003m	AT4G01720.1	WRKY family transcription factor	29.4996	37.7982	#N/A	15.3893	26.5164	89.2515
cassava4.1_006209m	AT3G14470.1	NB-ARC domain-containing disease resistance protein	278.906	408.907	615.892	56.8222	125.707	78.5413
cassava4.1_006736m	AT1G69550.1	disease resistance protein (TIR-NBS-LRR class)	146.157	491.376	422.073	1000.9	297.573	685.451
cassava4.1_007699m	AT1G69550.1	disease resistance protein (TIR-NBS-LRR class)	187.725	580.717	511.604	1396.29	386.943	932.678
cassava4.1_009831m	AT5G18350.1	Disease resistance protein (TIR-NBS-LRR class) family	321.814	518.866	693.616	1537.75	426.226	872.879
cassava4.1_010547m	AT3G19320.1	Leucine-rich repeat (LRR) family protein	363.382	373.4	278.43	432.085	585.324	293.637
cassava4.1_009397m	AT1G61580.1	R-protein L3 B	384.836	292.077	#N/A	800.837	443.904	643.503
cassava4.1_009710m	AT3G19320.1	Leucine-rich repeat (LRR) family protein	25.477	40.089	31.4833	99.4388	112.94	114.242
cassava4.1_009831m	AT5G18350.1	Disease resistance protein (TIR-NBS-LRR class) family	321.814	518.866	693.616	1537.75	426.226	872.879
cassava4.1_009924m	AT1G03440.1	Leucine-rich repeat (LRR) family protein	18.7725	9.16319	10.8224	26.0435	27.4985	15.1727
cassava4.1_009930m	AT2G34930.1	disease resistance family protein / LRR family protein	21.4543	26.3442	#N/A	11.2461	9.82088	9.81766
cassava4.1_010257m	AT3G20820.1	Leucine-rich repeat (LRR) family protein	89.8398	134.012	#N/A	101.806	128.654	105.317
cassava4.1_010307m	AT3G12610.1	Leucine-rich repeat (LRR) family protein	561.834	352.783	452.572	752.894	732.638	526.584
cassava4.1_010547m	AT3G19320.1	Leucine-rich repeat (LRR) family protein	363.382	373.4	278.43	432.085	585.324	293.637
cassava4.1_011495m	AT3G14460.1	LRR and NB-ARC domains-containing disease resistance protein	9.38625	28.635	#N/A	28.4111	23.5701	59.7985
cassava4.1_011715m	AT5G61240.1	Leucine-rich repeat (LRR) family protein	124.703	112.249	#N/A	168.099	127.671	125.845
cassava4.1_011734m	AT5G61240.1	Leucine-rich repeat (LRR) family protein	214.543	324.148	242.028	252.148	133.564	191.891
cassava4.1_013931m	AT1G69550.1	disease resistance protein (TIR-NBS-LRR class)	9.38625	8.01779	#N/A	12.4298	17.6776	24.9904
cassava4.1_014150m	AT1G12220.2	Disease resistance protein (CC-NBS-LRR class) family	172.975	142.029	255.802	43.2085	28.4806	39.2706
cassava4.1_014211m	AT5G07910.1	Leucine-rich repeat (LRR) family protein	120.68	130.575	225.302	98.8469	79.5491	104.424
cassava4.1_014263m	AT1G69550.1	disease resistance protein (TIR-NBS-LRR class)	54.9766	28.635	#N/A	56.8222	30.4447	49.9808
cassava4.1_015835m	AT5G21090.1	Leucine-rich repeat (LRR) family protein	189.066	314.985	#N/A	227.881	257.307	251.689
cassava4.1_015836m	AT5G21090.1	Leucine-rich repeat (LRR) family protein	202.475	432.961	#N/A	231.432	264.182	339.156
cassava4.1_016104m	AT3G43740.1	Leucine-rich repeat (LRR) family protein	71.0673	99.6497	154.465	129.626	58.9253	127.63
cassava4.1_016469m	AT4G16950.1	Disease resistance protein (TIR-NBS-LRR class) family	65.7037	37.7982	61.9827	54.4546	34.3731	37.4856
cassava4.1_017691m	AT3G04220.1	Disease resistance protein (TIR-NBS-LRR class) family	206.497	659.75	525.378	1611.74	599.074	917.505
cassava4.1_031576m	AT2G34930.1	disease resistance family protein / LRR family protein	103.249	43.5252	#N/A	43.2085	34.3731	129.415
cassava4.1_031576m	AT2G34930.1	disease resistance family protein / LRR family protein	103.249	43.5252	#N/A	43.2085	34.3731	129.415

## Sheet: Histone
			T200			TME3
Cassava ID	Arabidopsis Accession	Putative Annotation	12dpi	32dpi	67dpi	12dpi	32dpi	67dpi
cassava4.1_000172m	AT3G26850.2	histone-lysine N-methyltransferases	207.838	192.427	#N/A	146.791	208.203	219.559
cassava4.1_000628m	AT1G77300.2	histone methyltransferases(H3-K4 specific);histone methyltransferases(H3-K36 specific)	163.589	216.48	#N/A	167.507	173.83	151.727
cassava4.1_000682m	AT1G79000.1	histone acetyltransferase of the CBP family 1	343.268	286.35	#N/A	224.921	244.54	216.881
cassava4.1_001687m	AT1G77300.1	histone methyltransferases(H3-K4 specific);histone methyltransferases(H3-K36 specific)	132.748	108.813	88.5468	97.6631	78.567	105.317
cassava4.1_003135m	AT5G61060.1	histone deacetylase 5	300.36	179.828	#N/A	234.391	258.289	314.165
cassava4.1_003713m	AT3G18520.1	histone deacetylase 15	311.087	260.006	319.752	314.889	250.432	273.109
cassava4.1_004588m	AT3G54610.1	histone acetyltransferase of the GNAT family 1	96.5443	138.593	#N/A	103.582	136.51	110.672
cassava4.1_006147m	AT5G63110.1	histone deacetylase 6	77.7718	64.1423	56.0796	60.3735	62.8536	64.261
cassava4.1_007123m	AT5G56740.1	histone acetyltransferase of the GNAT family 2	42.9086	28.635	#N/A	50.3113	64.8178	41.0557
cassava4.1_007695m	AT1G77660.1	Histone H3 K4-specific methyltransferase SET7/9 family protein	71.0673	89.3411	#N/A	74.5791	69.7282	90.144
cassava4.1_008080m	AT3G44680.1	histone deacetylase 9	151.521	115.685	#N/A	148.566	131.6	155.298
cassava4.1_009161m	AT5G26040.2	histone deacetylase 2	37.545	42.3798	#N/A	31.3706	33.391	45.5182
cassava4.1_009721m	AT1G08460.1	histone deacetylase 8	28.1587	24.0534	#N/A	39.6571	47.1402	28.5605
cassava4.1_009844m	AT2G44150.1	histone-lysine N-methyltransferase ASHH3	130.067	96.2135	#N/A	137.32	147.313	97.2841
cassava4.1_009721m	AT1G08460.1	histone deacetylase 8	28.1587	24.0534	#N/A	39.6571	47.1402	28.5605
cassava4.1_009844m	AT2G44150.1	histone-lysine N-methyltransferase ASHH3	130.067	96.2135	#N/A	137.32	147.313	97.2841
cassava4.1_012243m	AT3G44750.1	histone deacetylase 3	201.134	140.884	#N/A	185.856	136.51	116.919
cassava4.1_013167m	AT5G03740.1	histone deacetylase 2C	88.4989	95.0681	#N/A	259.843	217.041	227.591
cassava4.1_013369m	AT5G03740.1	histone deacetylase 2C	198.452	155.774	#N/A	391.836	289.716	464.108
cassava4.1_015372m	AT2G18050.1	histone H1-3	1348.94	753.673	849.065	325.544	431.137	403.417
cassava4.1_017700m	AT4G40030.2	Histone superfamily protein	1647.96	955.263	#N/A	892.581	994.855	970.163
cassava4.1_018022m	AT1G01370.1	Histone superfamily protein	20.1134	29.7804	8.85468	36.1057	27.4985	39.2706
cassava4.1_018385m	AT5G02560.1	histone H2A 12	76.4309	53.8338	71.8213	549.873	164.009	326.66
cassava4.1_018386m	AT5G02560.1	histone H2A 12	113.976	137.448	117.079	475.886	204.274	315.95
cassava4.1_018414m	AT5G02560.1	histone H2A 12	198.452	127.139	136.756	590.122	273.02	371.286
cassava4.1_018483m	AT3G45980.1	Histone superfamily protein	430.426	336.747	#N/A	552.832	285.788	282.035
cassava4.1_018561m	AT3G45980.1	Histone superfamily protein	112.635	123.703	#N/A	646.352	277.931	253.474
cassava4.1_018568m	AT5G27670.1	histone H2A 7	5.36357	16.0356	1.96771	39.6571	20.6238	40.1632
cassava4.1_018569m	AT5G27670.1	histone H2A 7	26.8179	20.6172	10.8224	90.5603	45.176	37.4856
cassava4.1_018621m	AT3G45980.1	Histone superfamily protein	158.225	93.9227	140.691	867.722	341.767	378.426
cassava4.1_018716m	AT5G64610.1	histone acetyltransferase of the MYST family 1	26.8179	27.4896	9.83853	12.4298	12.7671	28.5605
cassava4.1_018717m	AT2G28720.1	Histone superfamily protein	87.158	26.3442	43.2895	236.167	103.119	90.144
cassava4.1_018730m	AT1G54690.1	gamma histone variant H2AX	17.4316	4.5816	26.564	24.8597	12.7671	19.6353
cassava4.1_018730m	AT1G54690.1	gamma histone variant H2AX	17.4316	4.5816	26.564	24.8597	12.7671	19.6353
cassava4.1_018852m	AT5G10400.1	Histone superfamily protein	30.8405	17.181	11.8062	329.095	146.331	163.33
cassava4.1_018853m	AT4G40030.2	Histone superfamily protein	103.249	129.43	137.739	208.348	182.668	206.171
cassava4.1_018860m	AT1G09200.1	Histone superfamily protein	33.5223	18.3264	18.6932	395.979	204.274	154.405
cassava4.1_018866m	AT2G38810.2	histone H2A 8	9.38625	9.16319	#N/A	117.196	46.1581	91.929
cassava4.1_018867m	AT3G54560.1	histone H2A 11	9.38625	13.7448	4.91927	58.5979	17.6776	44.6257
cassava4.1_018869m	AT1G09200.1	Histone superfamily protein	32.1814	3.4362	7.87082	98.255	32.4089	74.9712
cassava4.1_018872m	AT5G10400.1	Histone superfamily protein	16.0907	18.3264	#N/A	118.38	79.5491	49.0883
cassava4.1_018874m	AT3G27360.1	Histone superfamily protein	12.068	8.01779	7.87082	99.4388	33.391	66.0461
cassava4.1_018920m	AT1G52740.1	histone H2A protein 9	198.452	311.549	#N/A	171.65	180.704	229.376
cassava4.1_018922m	AT1G52740.1	histone H2A protein 9	127.385	96.2135	#N/A	91.7441	87.4058	61.5835
cassava4.1_018936m	AT1G51060.1	histone H2A 10	248.065	213.044	241.044	459.312	312.304	379.319
cassava4.1_018940m	AT1G52740.1	histone H2A protein 9	26.8179	35.5074	#N/A	65.1087	67.7641	39.2706
cassava4.1_018956m	AT1G52740.1	histone H2A protein 9	73.7491	90.4865	#N/A	110.685	61.8715	114.242
cassava4.1_019888m	AT1G07820.1	Histone superfamily protein	28.1587	21.7626	42.3057	189.999	74.6387	92.8215
cassava4.1_019890m	AT5G59970.1	Histone superfamily protein	12.068	11.454	#N/A	63.9249	14.7313	16.9578
cassava4.1_019891m	AT2G28740.1	histone H4	425.063	251.988	245.963	532.708	312.304	234.731
cassava4.1_019893m	AT3G53730.1	Histone superfamily protein	25.477	58.4154	#N/A	130.809	59.9074	99.9616
cassava4.1_019911m	AT2G28740.1	histone H4	46.9312	28.635	41.3218	195.326	67.7641	62.476
cassava4.1_019914m	AT2G28740.1	histone H4	28.1587	30.9258	33.451	236.167	71.6924	118.704
cassava4.1_019915m	AT1G07820.2	Histone superfamily protein	25.477	41.2344	24.5963	205.388	93.2984	94.6065
cassava4.1_022055m	AT5G59690.1	Histone superfamily protein	13.4089	9.16319	3.93541	75.171	54.0148	48.1958
cassava4.1_024028m	AT3G44750.1	histone deacetylase 3	20.1134	19.4718	46.2411	33.1463	30.4447	20.5278
cassava4.1_026667m	AT1G51060.1	histone H2A 10	136.771	60.7062	70.8374	137.912	94.2804	135.662
cassava4.1_028496m	AT1G07820.2	Histone superfamily protein	17.4316	16.0356	6.88697	75.171	20.6238	41.0557
cassava4.1_028744m	AT3G27360.1	Histone superfamily protein	49.613	21.7626	#N/A	304.235	130.618	91.0365
cassava4.1_029570m	AT5G64610.1	histone acetyltransferase of the MYST family 1	2.68179	12.5994	#N/A	5.32708	11.7851	13.3877
cassava4.1_029975m	AT2G28740.1	histone H4	2.68179	6.87239	6.88697	61.5573	36.3373	65.1536
cassava4.1_030637m	AT3G27360.1	Histone superfamily protein	36.2041	20.6172	19.6771	234.391	129.636	182.073
cassava4.1_031461m	AT4G33470.1	histone deacetylase 14	80.4536	87.0503	#N/A	121.931	67.7641	66.0461
cassava4.1_033993m	AT3G45980.1	Histone superfamily protein	202.475	127.139	80.6759	246.229	126.689	130.307
cassava4.1_034102m	AT2G28720.1	Histone superfamily protein	25.477	21.7626	#N/A	41.4328	37.3193	41.0557
cassava4.1_000043m	AT1G77300.1	histone methyltransferases(H3-K4 specific);histone methyltransferases(H3-K36 specific)	411.654	368.818	#N/A	385.325	381.05	335.585
cassava4.1_000122m	AT1G16710.1	histone acetyltransferase of the CBP family 12	391.541	350.492	#N/A	334.422	347.659	381.104
cassava4.1_000123m	AT1G16710.1	histone acetyltransferase of the CBP family 12	388.859	411.198	#N/A	279.968	325.071	332.908

## Sheet: Transcription 
			T200			TME3
Cassava ID	Arabidopsis Accession	Putative Annotation	12dpi	32dpi	67dpi	12dpi	32dpi	67dpi
cassava4.1_000374m	AT1G08620.1	Transcription factor jumonji (jmj) family protein / zinc finger (C5HC2 type) family protein	193.089	175.246	#N/A	154.485	201.328	169.578
cassava4.1_000461m	AT3G18100.1	myb domain protein 4r1	72.4082	68.7239	#N/A	84.6413	66.782	98.1766
cassava4.1_000610m	AT5G20730.2	Transcriptional factor B3 family protein / auxin-responsive factor AUX/IAA-related	219.906	223.353	248.915	205.98	254.361	273.109
cassava4.1_000737m	AT4G10710.1	global transcription factor C	240.02	143.175	#N/A	165.731	153.206	236.516
cassava4.1_000738m	AT4G10710.1	global transcription factor C	101.908	92.7773	#N/A	80.4981	107.048	117.812
cassava4.1_000923m	AT3G13530.1	mitogen-activated protein kinase kinase kinase 7	509.539	458.16	#N/A	449.25	457.653	469.463
cassava4.1_001101m	AT2G27230.1	transcription factor-related	320.473	199.299	#N/A	206.572	268.11	338.263
cassava4.1_001344m	AT5G18230.1	transcription regulator NOT2/NOT3/NOT5 family protein	372.768	256.569	#N/A	241.494	294.626	264.184
cassava4.1_001586m	AT3G55270.1	mitogen-activated protein kinase phosphatase 1	85.8171	100.795	#N/A	68.0682	90.3521	71.4012
cassava4.1_001774m	AT3G58640.2	Mitogen activated protein kinase kinase kinase-related	335.223	377.982	#N/A	316.073	337.838	299.885
cassava4.1_001807m	AT3G55270.1	mitogen-activated protein kinase phosphatase 1	176.998	129.43	#N/A	133.769	115.886	141.91
cassava4.1_001798m	AT3G58640.1	Mitogen activated protein kinase kinase kinase-related	1452.19	4829	#N/A	1139.4	1108.78	1962.64
cassava4.1_002389m	AT5G56270.1	WRKY DNA-binding protein 2	57.6584	58.4154	33.451	52.087	53.0328	50.8733
cassava4.1_002430m	AT5G56270.1	WRKY DNA-binding protein 2	104.59	84.7595	#N/A	83.4576	131.6	76.7562
cassava4.1_002773m	AT5G41020.1	myb family transcription factor	76.4309	60.7062	#N/A	55.0465	54.9969	58.0134
cassava4.1_003088m	AT2G11000.1	MAK10 homologue	174.316	146.611	#N/A	194.734	204.274	217.774
cassava4.1_003263m	AT3G55270.1	mitogen-activated protein kinase phosphatase 1	104.59	72.1601	#N/A	49.1275	67.7641	151.727
cassava4.1_003305m	AT1G62300.1	WRKY family transcription factor	57.6584	77.8871	103.305	188.815	150.259	155.298
cassava4.1_003314m	AT3G11450.1	DnaJ domain ;Myb-like DNA-binding domain	97.8852	116.831	#N/A	159.22	131.6	163.33
cassava4.1_003326m	AT1G53570.2	mitogen-activated protein kinase kinase kinase 3	273.542	268.023	#N/A	220.186	254.361	353.436
cassava4.1_003834m	AT4G08480.1	mitogen-activated protein kinase kinase kinase 9	120.68	416.925	351.236	288.846	92.3163	213.311
cassava4.1_003875m	AT4G08480.1	mitogen-activated protein kinase kinase kinase 9	134.089	154.629	178.077	154.485	101.155	148.157
cassava4.1_003983m	AT5G66850.1	mitogen-activated protein kinase kinase kinase 5	#N/A	#N/A	#N/A	#N/A	#N/A	#N/A
cassava4.1_003987m	AT3G18040.1	MAP kinase 9	230.634	154.629	#N/A	174.018	216.059	248.119
cassava4.1_004009m	AT3G18040.1	MAP kinase 9	45.5903	93.9227	#N/A	76.3548	62.8536	68.7236
cassava4.1_004025m	AT2G42880.1	MAP kinase 20	352.655	473.05	#N/A	304.235	397.746	365.038
cassava4.1_004331m	AT1G62300.1	WRKY family transcription factor	30.8405	58.4154	#N/A	41.4328	18.6597	101.747
cassava4.1_004372m	AT4G26640.2	WRKY family transcription factor family protein	351.314	213.044	#N/A	404.858	206.238	478.388
cassava4.1_004461m	AT4G26640.2	WRKY family transcription factor family protein	132.748	162.647	#N/A	241.494	142.403	194.568
cassava4.1_004465m	AT2G38470.1	WRKY DNA-binding protein 33	374.109	523.447	507.668	206.572	218.024	591.737
cassava4.1_004510m	AT4G08480.1	mitogen-activated protein kinase kinase kinase 9	300.36	316.13	354.187	290.03	171.865	285.605
cassava4.1_004606m	AT5G06100.3	myb domain protein 33	143.475	194.718	347.3	102.398	96.2446	181.18
cassava4.1_004681m	AT5G19010.1	mitogen-activated protein kinase 16	187.725	138.593	#N/A	190.591	260.253	240.979
cassava4.1_004688m	AT5G19010.1	mitogen-activated protein kinase 16	244.042	117.976	#N/A	110.685	142.403	141.017
cassava4.1_004929m	AT5G15130.1	WRKY DNA-binding protein 72	6.70446	17.181	#N/A	8.28657	3.92835	4.46257
cassava4.1_005267m	AT2G03340.1	WRKY DNA-binding protein 3	113.976	121.412	#N/A	104.766	104.101	110.672
cassava4.1_005325m	AT1G53570.1	mitogen-activated protein kinase kinase kinase 3	65.7037	108.813	#N/A	93.5198	117.851	134.77
cassava4.1_005337m	AT1G02080.2	transcription regulators	186.384	139.739	#N/A	127.258	108.03	187.428
cassava4.1_005598m	AT3G14720.1	MAP kinase 19	333.882	281.768	#N/A	321.4	370.247	275.787
cassava4.1_005605m	AT1G13960.1	WRKY DNA-binding protein 4	113.976	108.813	#N/A	122.523	155.17	106.209
cassava4.1_005846m	AT5G06100.2	myb domain protein 33	53.6357	49.2522	#N/A	36.1057	47.1402	63.3685
cassava4.1_005912m	AT2G03340.1	WRKY DNA-binding protein 3	96.5443	99.6497	#N/A	57.4141	48.1223	75.8637
cassava4.1_006140m	AT1G73670.1	MAP kinase 15	901.08	201.59	#N/A	141.464	434.083	256.152
cassava4.1_006340m	AT1G73670.1	MAP kinase 15	112.635	206.172	#N/A	221.962	148.295	318.628
cassava4.1_006650m	AT3G19184.1	AP2/B3-like transcriptional factor family protein	127.385	99.6497	#N/A	155.669	289.716	151.727
cassava4.1_006698m	AT4G38900.3	Basic-leucine zipper (bZIP) transcription factor family protein	49.613	113.395	#N/A	100.031	141.421	91.929
cassava4.1_006723m	AT1G53570.1	mitogen-activated protein kinase kinase kinase 3	63.0219	35.5074	#N/A	50.3113	50.0865	24.9904
cassava4.1_006729m	AT3G19184.1	AP2/B3-like transcriptional factor family protein	517.585	341.329	#N/A	205.98	318.197	805.048
cassava4.1_006742m	AT2G02820.2	myb domain protein 88	107.271	59.5608	#N/A	160.996	172.847	116.027
cassava4.1_006823m	AT2G03340.1	WRKY DNA-binding protein 3	41.5677	66.4331	#N/A	58.006	65.7999	98.1766
cassava4.1_006855m	AT3G18990.1	AP2/B3-like transcriptional factor family protein	183.702	117.976	183.981	120.747	137.492	75.8637
cassava4.1_007247m	AT5G22220.2	E2F transcription factor 1	57.6584	51.543	#N/A	68.0682	82.4954	72.2937
cassava4.1_007328m	AT4G01680.1	myb domain protein 55	20.1134	18.3264	14.7578	18.3488	20.6238	16.9578
cassava4.1_007351m	AT1G68640.1	bZIP transcription factor family protein	323.155	549.792	#N/A	241.494	268.11	429.299
cassava4.1_007364m	AT5G22220.2	E2F transcription factor 1	#N/A	#N/A	#N/A	#N/A	#N/A	#N/A
cassava4.1_007445m	AT4G01680.1	myb domain protein 55	41.5677	14.8902	#N/A	18.9407	20.6238	25.8829
cassava4.1_007456m	AT5G28770.1	bZIP transcription factor family protein	85.8171	119.122	#N/A	62.7411	59.9074	50.8733
cassava4.1_007544m	AT4G23820.1	Pectin lyase-like superfamily protein	127.385	89.3411	86.5791	87.6008	110.976	143.695
cassava4.1_007545m	AT1G07930.1	GTP binding Elongation factor Tu family protein	1783.39	1356.15	1395.1	2692.54	2331.48	3791.4
cassava4.1_007547m	AT2G47210.1	myb-like transcription factor family protein	132.748	97.3589	#N/A	130.809	140.439	159.76
cassava4.1_007565m	AT1G07940.2	GTP binding Elongation factor Tu family protein	760.286	531.465	#N/A	700.215	666.838	921.967
cassava4.1_007752m	AT2G38470.1	WRKY DNA-binding protein 33	268.179	423.798	390.59	244.454	176.776	502.486
cassava4.1_007837m	AT5G28770.2	bZIP transcription factor family protein	34.8632	60.7062	#N/A	25.4516	22.588	24.9904
cassava4.1_007898m	AT1G62300.1	WRKY family transcription factor	#N/A	#N/A	#N/A	#N/A	#N/A	#N/A
cassava4.1_007936m	AT5G22220.2	E2F transcription factor 1	33.5223	41.2344	#N/A	48.5356	32.4089	80.3263
cassava4.1_007976m	AT2G37260.1	WRKY family transcription factor family protein	77.7718	30.9258	33.451	85.2332	93.2984	95.4991
cassava4.1_008192m	AT5G55090.1	mitogen-activated protein kinase kinase kinase 15	6.70446	10.3086	#N/A	15.9812	9.82088	19.6353
cassava4.1_008330m	AT3G55730.1	myb domain protein 109	42.9086	53.8338	#N/A	62.1492	54.0148	40.1632
cassava4.1_008611m	AT5G56270.1	WRKY DNA-binding protein 2	16.0907	24.0534	#N/A	23.084	31.4268	32.1305
cassava4.1_008671m	AT1G06070.1	Basic-leucine zipper (bZIP) transcription factor family protein	135.43	77.8871	#N/A	95.8874	92.3163	121.382
cassava4.1_008746m	AT3G01140.1	myb domain protein 106	190.407	91.6319	#N/A	112.461	178.74	111.564
cassava4.1_008933m	AT2G43790.1	MAP kinase 6	213.202	121.412	#N/A	147.382	180.704	165.115
cassava4.1_008936m	AT5G02500.1	heat shock cognate protein 70-1	151.521	145.466	277.447	168.691	63.8357	111.564
cassava4.1_009059m	AT2G38470.1	WRKY DNA-binding protein 33	63.0219	268.023	158.4	136.728	79.5491	310.595
cassava4.1_009038m	AT1G25550.1	myb-like transcription factor family protein	64.3628	100.795	102.321	80.4981	42.2298	63.3685
cassava4.1_009059m	AT2G38470.1	WRKY DNA-binding protein 33	63.0219	268.023	158.4	136.728	79.5491	310.595
cassava4.1_009138m	AT5G15310.2	myb domain protein 16	38.8859	27.4896	60.015	94.7036	178.74	83.0039
cassava4.1_009716m	AT4G01370.1	MAP kinase 4	134.089	121.412	#N/A	98.255	89.37	86.5739
cassava4.1_009724m	AT1G58110.1	Basic-leucine zipper (bZIP) transcription factor family protein	198.452	124.848	#N/A	141.464	158.116	188.321
cassava4.1_009941m	AT1G10210.1	mitogen-activated protein kinase 1	139.453	109.958	133.804	104.766	95.2625	106.209
cassava4.1_009957m	AT4G01370.1	MAP kinase 4	214.543	139.739	#N/A	175.202	143.385	168.685
cassava4.1_010005m	AT4G01370.1	MAP kinase 4	111.294	91.6319	#N/A	123.115	80.5312	172.255
cassava4.1_010007m	AT4G24240.1	WRKY DNA-binding protein 7	89.8398	81.3233	132.82	146.791	97.2267	182.965
cassava4.1_010068m	AT1G25560.1	AP2/B3 transcription factor family protein	122.021	167.228	275.479	160.404	61.8715	347.188
cassava4.1_010138m	AT4G29810.1	MAP kinase kinase 2	63.0219	45.816	73.789	27.2273	40.2656	25.8829
cassava4.1_010157m	AT1G25560.1	AP2/B3 transcription factor family protein	158.225	245.115	400.428	221.37	145.349	302.562
cassava4.1_010219m	AT3G45640.1	mitogen-activated protein kinase 3	438.472	754.818	1183.58	249.189	245.522	817.543
cassava4.1_010246m	AT4G29810.1	MAP kinase kinase 2	24.1361	22.908	25.5802	33.7382	23.5701	16.9578
cassava4.1_010398m	AT5G24110.1	WRKY DNA-binding protein 30	10.7271	18.3264	#N/A	7.10277	5.89253	14.2802
cassava4.1_010400m	AT4G33280.1	AP2/B3-like transcriptional factor family protein	337.905	115.685	167.255	122.523	249.45	326.66
cassava4.1_010446m	AT3G18990.1	AP2/B3-like transcriptional factor family protein	171.634	127.139	#N/A	111.869	106.066	106.209
cassava4.1_010555m	AT3G21220.1	MAP kinase kinase 5	81.7944	95.0681	#N/A	81.6819	109.994	83.8964
cassava4.1_010578m	AT4G29810.1	MAP kinase kinase 2	34.8632	41.2344	#N/A	55.0465	55.979	56.2284
cassava4.1_010592m	AT3G21220.1	MAP kinase kinase 5	88.4989	131.721	#N/A	140.872	91.3342	152.62
cassava4.1_010602m	AT3G04670.1	WRKY DNA-binding protein 39	24.1361	27.4896	#N/A	27.2273	24.5522	30.3455
cassava4.1_010767m	AT5G09850.1	Transcription elongation factor (TFIIS) family protein	140.794	72.1601	#N/A	81.6819	116.868	107.102
cassava4.1_010768m	AT4G23810.1	WRKY family transcription factor	163.589	418.071	622.779	870.681	224.898	621.19
cassava4.1_009655m	AT1G69560.1	myb domain protein 105	139.453	163.792	#N/A	109.501	95.2625	139.232
cassava4.1_009059m	AT2G38470.1	WRKY DNA-binding protein 33	63.0219	268.023	158.4	136.728	79.5491	310.595
cassava4.1_009138m	AT5G15310.2	myb domain protein 16	38.8859	27.4896	60.015	94.7036	178.74	83.0039
cassava4.1_009399m	AT4G01370.1	MAP kinase 4	63.0219	41.2344	#N/A	56.8222	60.8895	32.1305
cassava4.1_009699m	AT3G19184.1	AP2/B3-like transcriptional factor family protein	#N/A	#N/A	#N/A	#N/A	#N/A	#N/A
cassava4.1_009716m	AT4G01370.1	MAP kinase 4	134.089	121.412	#N/A	98.255	89.37	86.5739
cassava4.1_009724m	AT1G58110.1	Basic-leucine zipper (bZIP) transcription factor family protein	198.452	124.848	#N/A	141.464	158.116	188.321
cassava4.1_009957m	AT4G01370.1	MAP kinase 4	214.543	139.739	#N/A	175.202	143.385	168.685
cassava4.1_031565m	AT1G09890.1	Rhamnogalacturonate lyase family protein	10.7271	8.01779	19.6771	4.73518	1.96418	10.7102

## Sheet: Cell Wall,PD or Movement
			T200			TME3
Cassava ID	Arabidopsis Accession	Putative Annotation	12dpi	32dpi	67dpi	12dpi	32dpi	67dpi
cassava4.1_000218m	AT1G04160.1	myosin XI B	100.567	69.8693	#N/A	187.632	161.062	119.597
cassava4.1_000232m	AT5G43900.3	myosin 2	231.974	221.062	#N/A	245.637	301.501	221.344
cassava4.1_000307m	AT5G07740.1	actin binding	124.703	152.338	#N/A	121.931	159.098	189.213
cassava4.1_000448m	AT5G54280.2	myosin 2	327.178	152.338	#N/A	200.653	267.128	280.25
cassava4.1_000498m	AT5G41140.1	Myosin heavy chain-related protein	96.5443	130.575	90.5145	164.548	70.7103	77.6488
cassava4.1_000526m	AT5G20490.2	Myosin family protein with Dil domain	431.767	282.914	#N/A	417.288	466.492	443.58
cassava4.1_000541m	AT2G25050.1	Actin-binding FH2 (Formin Homology) protein	101.908	143.175	#N/A	110.685	128.654	107.102
cassava4.1_000813m	AT3G05470.1	Actin-binding FH2 (formin homology 2) family protein	17.4316	30.9258	16.7255	34.3301	29.4626	45.5182
cassava4.1_000955m	AT4G33200.1	myosin, putative	403.609	303.531	#N/A	293.581	233.737	282.035
cassava4.1_001440m	AT2G34730.1	myosin heavy chain-related	147.498	124.848	#N/A	127.85	125.707	107.994
cassava4.1_001531m	AT2G34730.1	myosin heavy chain-related	96.5443	68.7239	#N/A	36.6976	55.979	68.7236
cassava4.1_003205m	AT5G48460.1	Actin binding Calponin homology (CH) domain-containing protein	151.521	129.43	137.739	223.145	173.83	141.91
cassava4.1_003214m	AT2G14680.3	myosin heavy chain-related	994.942	366.528	#N/A	364.609	515.596	516.766
cassava4.1_003268m	AT5G51600.1	Microtubule associated protein (MAP65/ASE1) family protein	26.8179	28.635	30.4994	153.301	93.2984	119.597
cassava4.1_003641m	AT1G24764.1	microtubule-associated proteins 70-2	433.108	552.082	#N/A	546.913	563.719	490.883
cassava4.1_003654m	AT1G24764.1	microtubule-associated proteins 70-2	371.427	674.64	#N/A	435.045	381.05	403.417
cassava4.1_003711m	AT1G52080.1	actin binding protein family	191.748	348.201	185.948	156.853	133.564	147.265
cassava4.1_003930m	AT5G53370.1	pectin methylesterase PCR fragment F	631.56	331.02	446.669	571.181	677.641	571.209
cassava4.1_003951m	AT3G49220.1	Plant invertase/pectin methylesterase inhibitor superfamily	158.225	131.721	127.901	291.805	311.322	185.643
cassava4.1_003986m	AT2G01910.1	Microtubule associated protein (MAP65/ASE1) family protein	517.585	430.67	#N/A	394.796	396.764	338.263
cassava4.1_004226m	AT1G53840.1	pectin methylesterase 1	210.52	205.026	206.609	335.606	318.197	474.818
cassava4.1_004339m	AT3G14310.1	pectin methylesterase 3	45.5903	43.5252	40.338	155.669	154.188	62.476
cassava4.1_004341m	AT1G27920.1	microtubule-associated protein 65-8	22.7952	22.908	17.7094	37.8814	35.3552	21.4203
cassava4.1_004436m	AT4G17220.1	microtubule-associated proteins 70-5	101.908	67.5785	#N/A	67.4763	78.567	54.4434
cassava4.1_004459m	AT5G09760.1	Plant invertase/pectin methylesterase inhibitor superfamily	105.931	121.412	91.4983	118.971	112.94	43.7332
cassava4.1_004527m	AT5G09760.1	Plant invertase/pectin methylesterase inhibitor superfamily	44.2495	46.9614	40.338	50.9032	41.2477	27.668
cassava4.1_004607m	AT3G59010.1	pectin methylesterase 61	898.398	91.6319	257.769	65.7006	87.4058	182.073
cassava4.1_004616m	AT5G43500.2	actin-related protein 9	151.521	138.593	#N/A	142.647	135.528	166.9
cassava4.1_004724m	AT3G14310.1	pectin methylesterase 3	187.725	188.991	97.4015	432.085	356.498	401.632
cassava4.1_004821m	AT4G02320.1	Plant invertase/pectin methylesterase inhibitor superfamily	21.4543	29.7804	21.6448	47.3518	43.2119	39.2706
cassava4.1_004971m	AT5G55230.1	microtubule-associated proteins 65-1	156.884	175.246	149.546	273.457	227.844	221.344
cassava4.1_005086m	AT2G31900.1	myosin-like protein XIF	34.8632	33.2166	#N/A	33.1463	33.391	36.5931
cassava4.1_005186m	AT2G26440.1	Plant invertase/pectin methylesterase inhibitor superfamily	34.8632	59.5608	#N/A	87.0089	67.7641	78.5413
cassava4.1_005313m	AT5G20860.1	Plant invertase/pectin methylesterase inhibitor superfamily	156.884	14.8902	27.5479	26.0435	53.0328	66.9386
cassava4.1_005427m	AT5G20860.1	Plant invertase/pectin methylesterase inhibitor superfamily	60.3402	16.0356	#N/A	22.4921	25.5343	12.4952
cassava4.1_006511m	AT2G36250.1	Tubulin/FtsZ family protein	364.723	335.602	#N/A	375.855	388.907	279.357
cassava4.1_006542m	AT3G52750.1	Tubulin/FtsZ family protein	332.541	218.771	245.963	300.092	250.432	230.269
cassava4.1_006646m	AT3G19960.1	myosin 1	296.337	219.917	#N/A	211.899	202.31	201.708
cassava4.1_006659m	AT5G04310.1	Pectin lyase-like superfamily protein	41.5677	28.635	36.4026	101.806	119.815	138.34
cassava4.1_006824m	AT1G23460.1	Pectin lyase-like superfamily protein	21.4543	25.1988	#N/A	22.4921	22.588	14.2802
cassava4.1_006995m	AT2G01910.1	Microtubule associated protein (MAP65/ASE1) family protein	#N/A	#N/A	#N/A	#N/A	#N/A	#N/A
cassava4.1_007003m	AT4G23500.1	Pectin lyase-like superfamily protein	89.8398	61.8515	92.4822	153.893	116.868	52.6584
cassava4.1_007008m	AT3G61490.1	Pectin lyase-like superfamily protein	22.7952	18.3264	#N/A	48.5356	65.7999	25.8829
cassava4.1_007024m	AT4G03100.1	Rho GTPase activating protein with PAK-box/P21-Rho-binding domain	24.1361	19.4718	14.7578	90.5603	64.8178	60.691
cassava4.1_007057m	AT3G62110.1	Pectin lyase-like superfamily protein	73.7491	61.8515	#N/A	70.4358	109.012	68.7236
cassava4.1_007275m	AT3G62060.1	Pectinacetylesterase family protein	79.1127	84.7595	55.0958	233.208	226.862	153.512
cassava4.1_007502m	AT1G50010.1	tubulin alpha-2 chain	1142.44	1201.52	924.822	1197.41	1315.02	1334.31
cassava4.1_007513m	AT5G19780.1	tubulin alpha-5	890.353	654.023	760.518	1213.98	1115.65	938.033
cassava4.1_007517m	AT1G76990.2	ACT domain repeat 3	316.451	226.789	#N/A	253.924	305.429	267.754
cassava4.1_007522m	AT1G50010.1	tubulin alpha-2 chain	914.489	743.364	609.005	1419.96	1541.88	1271.83
cassava4.1_007525m	AT1G50010.1	tubulin alpha-2 chain	410.313	292.077	267.608	960.058	931.019	996.939
cassava4.1_007541m	AT1G69040.2	ACT domain repeat 4	42.9086	60.7062	20.6609	24.8597	23.5701	32.1305
cassava4.1_007551m	AT5G19780.1	tubulin alpha-5	623.515	568.118	#N/A	391.836	396.764	259.722
cassava4.1_007549m	AT1G75780.1	tubulin beta-1 chain	1497.78	1208.4	#N/A	1385.04	1593.93	1042.46
cassava4.1_007560m	AT5G19780.1	tubulin alpha-5	994.942	525.738	#N/A	543.362	618.715	669.386
cassava4.1_007564m	AT5G59210.1	myosin heavy chain-related	130.067	153.483	#N/A	155.077	205.256	136.555
cassava4.1_007568m	AT4G13710.1	Pectin lyase-like superfamily protein	120.68	87.0503	102.321	174.61	245.522	240.086
cassava4.1_007598m	AT5G12250.1	beta-6 tubulin	1226.92	733.055	1005.5	1619.43	1653.84	1785.92
cassava4.1_007614m	AT5G23860.1	tubulin beta 8	218.565	1026.28	#N/A	469.375	351.588	509.626
cassava4.1_007617m	AT5G23860.2	tubulin beta 8	79.1127	53.8338	64.9343	268.721	190.525	220.451
cassava4.1_007619m	AT5G12250.1	beta-6 tubulin	#N/A	#N/A	#N/A	#N/A	#N/A	#N/A
cassava4.1_007629m	AT1G69040.2	ACT domain repeat 4	81.7944	42.3798	#N/A	62.1492	68.7462	201.708
cassava4.1_007632m	AT5G23860.2	tubulin beta 8	379.473	248.552	247.931	600.184	471.402	674.741
cassava4.1_007640m	AT5G12250.1	beta-6 tubulin	903.762	834.996	#N/A	754.077	824.954	396.276
cassava4.1_007686m	AT2G29550.1	tubulin beta-7 chain	335.223	205.026	202.674	189.407	240.612	163.33
cassava4.1_007713m	AT5G23860.1	tubulin beta 8	307.064	168.374	#N/A	233.8	317.214	248.119
cassava4.1_007716m	AT5G23860.1	tubulin beta 8	18.7725	5.727	#N/A	20.7164	26.5164	18.7428
cassava4.1_007717m	AT1G12420.1	ACT domain repeat 8	41.5677	58.4154	41.3218	81.6819	68.7462	51.7658
cassava4.1_007720m	AT4G01880.1	methyltransferases	101.908	163.792	#N/A	84.0494	66.782	108.887
cassava4.1_008003m	AT3G33520.1	actin-related protein 6	30.8405	75.5963	24.5963	31.3706	55.979	36.5931
cassava4.1_008066m	AT1G50010.1	tubulin alpha-2 chain	297.678	211.899	155.449	181.121	178.74	119.597
cassava4.1_008232m	AT1G56050.1	GTP-binding protein-related	219.906	227.934	226.286	312.522	178.74	159.76
cassava4.1_007676m	AT4G31340.1	myosin heavy chain-related	421.04	329.875	#N/A	331.463	337.838	336.478
cassava4.1_007686m	AT2G29550.1	tubulin beta-7 chain	335.223	205.026	202.674	189.407	240.612	163.33
cassava4.1_008516m	AT2G39570.1	ACT domain-containing protein	65.7037	73.3055	#N/A	50.9032	54.0148	49.9808
cassava4.1_008656m	AT2G36840.1	ACT-like superfamily protein	103.249	64.1423	88.5468	55.6384	46.1581	102.639
cassava4.1_009145m	AT5G07890.3	myosin heavy chain-related	57.6584	52.6884	40.338	62.1492	67.7641	70.5086
cassava4.1_009145m	AT5G07890.3	myosin heavy chain-related	57.6584	52.6884	40.338	62.1492	67.7641	70.5086
cassava4.1_009437m	AT3G27000.1	actin related protein 2	79.1127	85.9049	#N/A	90.5603	93.2984	77.6488
cassava4.1_009712m	AT2G30910.1	actin-related protein C1A	65.7037	72.1601	#N/A	95.2955	135.528	110.672
cassava4.1_009782m	AT3G53750.1	actin 3	2.68179	4.5816	1.96771	7.69467	2.94626	13.3877
cassava4.1_009783m	AT2G37620.1	actin 1	12.068	11.454	7.87082	20.1245	14.7313	23.2054
cassava4.1_009784m	AT2G37620.1	actin 1	17.4316	26.3442	#N/A	52.087	38.3014	23.2054
cassava4.1_009785m	AT2G37620.1	actin 1	17.4316	21.7626	46.2411	74.5791	22.588	26.7754
cassava4.1_009786m	AT4G34460.1	GTP binding protein beta 1	123.362	123.703	#N/A	104.766	119.815	195.461
cassava4.1_009788m	AT5G59370.2	actin 4	5.36357	12.5994	#N/A	26.6354	20.6238	26.7754
cassava4.1_009807m	AT5G09810.1	actin 7	449.199	272.605	285.317	547.505	639.339	639.933
cassava4.1_010399m	AT3G60830.1	actin-related protein 7	113.976	77.8871	#N/A	110.093	147.313	114.242
cassava4.1_009230m	AT1G30580.1	GTP binding	693.241	1062.93	#N/A	616.757	574.521	807.726
cassava4.1_009437m	AT3G27000.1	actin related protein 2	79.1127	85.9049	#N/A	90.5603	93.2984	77.6488
cassava4.1_009618m	AT5G19730.1	Pectin lyase-like superfamily protein	32.1814	29.7804	#N/A	96.4793	51.0686	38.3781
cassava4.1_009712m	AT2G30910.1	actin-related protein C1A	65.7037	72.1601	#N/A	95.2955	135.528	110.672
cassava4.1_009145m	AT5G07890.3	myosin heavy chain-related	57.6584	52.6884	40.338	62.1492	67.7641	70.5086
cassava4.1_009712m	AT2G30910.1	actin-related protein C1A	65.7037	72.1601	#N/A	95.2955	135.528	110.672
cassava4.1_009779m	AT5G09810.1	actin 7	555.13	429.525	486.023	790.775	913.342	961.238
cassava4.1_009780m	AT5G09810.1	actin 7	889.012	469.614	#N/A	949.404	1269.84	1321.81
cassava4.1_009782m	AT3G53750.1	actin 3	2.68179	4.5816	1.96771	7.69467	2.94626	13.3877
cassava4.1_009783m	AT2G37620.1	actin 1	12.068	11.454	7.87082	20.1245	14.7313	23.2054
cassava4.1_009784m	AT2G37620.1	actin 1	17.4316	26.3442	#N/A	52.087	38.3014	23.2054
cassava4.1_009785m	AT2G37620.1	actin 1	17.4316	21.7626	46.2411	74.5791	22.588	26.7754
cassava4.1_009788m	AT5G59370.2	actin 4	5.36357	12.5994	#N/A	26.6354	20.6238	26.7754
cassava4.1_009807m	AT5G09810.1	actin 7	449.199	272.605	285.317	547.505	639.339	639.933
cassava4.1_015840m	AT2G31680.1	RAB GTPase homolog A5D	111.294	117.976	69.8536	154.485	140.439	166.9
cassava4.1_007650m	AT5G12250.1	beta-6 tubulin	2174.93	1286.28	#N/A	1208.65	1568.39	1469.97
cassava4.1_007653m	AT5G12250.1	beta-6 tubulin	643.628	491.376	#N/A	485.948	538.184	375.749

## Sheet: Defense related
			T200			TME3
Cassava ID	Arabidopsis Accession	Putative Annotation	12dpi	32dpi	67dpi	12dpi	32dpi	67dpi
cassava4.1_000293m	AT5G12430.1	Heat shock protein DnaJ with tetratricopeptide repeat	155.544	156.92	#N/A	149.75	163.027	152.62
cassava4.1_001238m	AT1G17420.1	lipoxygenase 3	85.8171	624.242	321.72	332.055	131.6	442.687
cassava4.1_001241m	AT1G72520.1	PLAT/LH2 domain-containing lipoxygenase family protein	953.375	1792.55	1412.81	1457.25	573.539	1397.68
cassava4.1_001259m	AT1G67560.1	PLAT/LH2 domain-containing lipoxygenase family protein	274.883	130.575	#N/A	85.8251	177.758	140.125
cassava4.1_001300m	AT1G74310.1	heat shock protein 101	99.226	81.3233	#N/A	124.298	54.9969	123.167
cassava4.1_001314m	AT3G45140.1	lipoxygenase 2	1405.26	1273.68	#N/A	279.968	432.119	236.516
cassava4.1_001321m	AT3G45140.1	lipoxygenase 2	13.4089	33.2166	#N/A	26.6354	73.6566	36.5931
cassava4.1_001332m	AT3G45140.1	lipoxygenase 2	10.7271	194.718	#N/A	20.7164	52.0507	20.5278
cassava4.1_001361m	AT3G45140.1	lipoxygenase 2	505.516	444.415	#N/A	185.264	584.342	456.075
cassava4.1_001431m	AT1G55020.1	lipoxygenase 1	190.407	98.5043	#N/A	76.3548	95.2625	79.4338
cassava4.1_001463m	AT1G55020.1	lipoxygenase 1	159.566	167.228	#N/A	126.666	163.027	222.236
cassava4.1_001506m	AT3G22400.1	PLAT/LH2 domain-containing lipoxygenase family protein	167.612	130.575	#N/A	82.8657	104.101	133.877
cassava4.1_001564m	AT4G16660.1	heat shock protein 70 (Hsp 70) family protein	205.157	159.21	#N/A	239.127	214.095	219.559
cassava4.1_001607m	AT1G79920.1	Heat shock protein 70 (Hsp 70) family protein	362.041	255.424	#N/A	336.198	338.82	409.664
cassava4.1_001612m	AT1G79930.1	heat shock protein 91	788.445	395.163	1190.46	572.957	660.945	576.564
cassava4.1_001616m	AT1G55020.1	lipoxygenase 1	124.703	84.7595	#N/A	91.7441	116.868	56.2284
cassava4.1_001924m	AT3G07770.1	HEAT SHOCK PROTEIN 89.1	179.68	217.626	294.172	337.382	219.006	359.683
cassava4.1_002189m	AT1G11660.1	heat shock protein 70 (Hsp 70) family protein	174.316	139.739	#N/A	189.999	142.403	139.232
cassava4.1_002239m	AT1G11660.1	heat shock protein 70 (Hsp 70) family protein	79.1127	80.1779	#N/A	112.461	109.012	92.8215
cassava4.1_002591m	AT2G37040.1	PHE ammonia lyase 1	87.158	21.7626	49.1927	112.461	281.859	251.689
cassava4.1_002708m	AT5G52640.1	heat shock protein 90.1	57.6584	81.3233	107.24	44.3923	22.588	58.0134
cassava4.1_002709m	AT2G37040.1	PHE ammonia lyase 1	337.905	91.6319	213.496	245.046	409.531	230.269
cassava4.1_002747m	AT5G56000.1	HEAT SHOCK PROTEIN 81.4	2323.77	1088.13	#N/A	2303.07	1953.37	2843.55
cassava4.1_002749m	AT3G11920.1	glutaredoxin-related	85.8171	129.43	135.772	138.504	59.9074	93.714
cassava4.1_003042m	AT1G17420.1	lipoxygenase 3	#N/A	#N/A	#N/A	#N/A	#N/A	#N/A
cassava4.1_003144m	AT5G42020.1	Heat shock protein 70 (Hsp 70) family protein	410.313	495.958	490.943	761.18	641.303	778.273
cassava4.1_003149m	AT5G42020.1	Heat shock protein 70 (Hsp 70) family protein	170.293	124.848	182.997	239.719	249.45	241.871
cassava4.1_003240m	AT1G16030.1	heat shock protein 70B	12.068	18.3264	#N/A	13.6136	11.7851	11.6027
cassava4.1_003244m	AT1G16030.1	heat shock protein 70B	8.04536	30.9258	17.7094	12.4298	8.83879	7.14012
cassava4.1_003328m	AT5G02500.1	heat shock cognate protein 70-1	517.585	578.427	#N/A	709.685	554.88	941.603
cassava4.1_003331m	AT5G02500.1	heat shock cognate protein 70-1	3479.62	3640.08	#N/A	5587.51	4340.83	6313.65
cassava4.1_003340m	AT3G12580.1	heat shock protein 70	250.747	264.587	397.477	245.046	265.164	331.123
cassava4.1_003343m	AT3G12580.1	heat shock protein 70	513.562	286.35	663.117	1035.82	755.226	590.845
cassava4.1_003346m	AT5G02500.1	heat shock cognate protein 70-1	219.906	131.721	407.315	232.024	252.397	476.603
cassava4.1_004176m	AT4G02100.1	Heat shock protein DnaJ with tetratricopeptide repeat	48.2721	35.5074	75.7567	62.7411	141.421	109.779
cassava4.1_004184m	AT5G38280.1	PR5-like receptor kinase	57.6584	79.0325	95.4337	17.7569	21.6059	30.3455
cassava4.1_004187m	AT1G31800.1	cytochrome P450, family 97, subfamily A, polypeptide 3	505.516	272.605	#N/A	365.793	314.268	348.973
cassava4.1_004453m	AT4G12400.2	stress-inducible protein, putative	135.43	103.086	#N/A	121.931	100.173	152.62
cassava4.1_004458m	AT3G23990.1	heat shock protein 60	183.702	138.593	197.754	229.064	169.901	251.689
cassava4.1_004471m	AT3G23990.1	heat shock protein 60	166.271	109.958	161.352	238.535	160.08	222.236
cassava4.1_004555m	AT5G09970.1	cytochrome P450, family 78, subfamily A, polypeptide 7	288.292	187.845	#N/A	180.529	121.779	153.512
cassava4.1_004808m	AT2G26710.1	Cytochrome P450 superfamily protein	87.158	50.3976	110.192	37.2895	65.7999	54.4434
cassava4.1_005079m	AT4G39950.1	cytochrome P450, family 79, subfamily B, polypeptide 2	75.09	186.7	94.4499	393.612	344.713	292.745
cassava4.1_005110m	AT2G45970.1	cytochrome P450, family 86, subfamily A, polypeptide 8	549.766	89.3411	303.027	170.466	419.352	225.806
cassava4.1_005168m	AT4G31940.1	cytochrome P450, family 82, subfamily C, polypeptide 4	65.7037	57.27	47.2249	137.32	84.4596	69.6161
cassava4.1_005311m	AT4G31940.1	cytochrome P450, family 82, subfamily C, polypeptide 4	68.3855	43.5252	#N/A	10.6542	27.4985	23.2054
cassava4.1_005348m	AT4G12320.1	cytochrome P450, family 706, subfamily A, polypeptide 6	607.424	435.252	#N/A	155.077	53.0328	33.023
cassava4.1_005469m	AT5G06900.1	cytochrome P450, family 93, subfamily D, polypeptide 1	41.5677	21.7626	21.6448	7.10277	4.91044	8.92515
cassava4.1_005530m	AT4G31970.1	cytochrome P450, family 82, subfamily C, polypeptide 2	104.59	46.9614	#N/A	22.4921	27.4985	48.1958
cassava4.1_006098m	AT4G37340.1	cytochrome P450, family 81, subfamily D, polypeptide 3	447.858	347.056	#N/A	130.217	108.03	107.102
cassava4.1_006458m	AT1G11680.1	CYTOCHROME P450 51G1	190.407	138.593	185.948	307.195	301.501	241.871
cassava4.1_007685m	AT3G50660.1	Cytochrome P450 superfamily protein	56.3175	65.2877	34.4349	50.3113	32.4089	41.9482
cassava4.1_008745m	AT5G44000.1	Glutathione S-transferase family protein	54.9766	43.5252	#N/A	42.6166	27.4985	14.2802
cassava4.1_009750m	AT2G26150.1	heat shock transcription factor A2	64.3628	91.6319	131.836	58.006	44.194	30.3455
cassava4.1_009756m	AT5G37370.1	PRP38 family protein	410.313	172.955	217.432	895.541	1023.34	1240.6
cassava4.1_009779m	AT5G09810.1	actin 7	555.13	429.525	486.023	790.775	913.342	961.238
cassava4.1_009780m	AT5G09810.1	actin 7	889.012	469.614	#N/A	949.404	1269.84	1321.81
cassava4.1_009944m	AT5G53400.1	HSP20-like chaperones superfamily protein	116.658	79.0325	#N/A	104.766	91.3342	121.382
cassava4.1_009665m	AT1G67970.1	heat shock transcription factor A8	288.292	296.658	405.347	584.795	235.701	381.996
cassava4.1_009750m	AT2G26150.1	heat shock transcription factor A2	64.3628	91.6319	131.836	58.006	44.194	30.3455
cassava4.1_009755m	AT5G65670.2	indole-3-acetic acid inducible 9	174.316	76.7417	118.062	192.959	194.453	162.438
cassava4.1_009944m	AT5G53400.1	HSP20-like chaperones superfamily protein	116.658	79.0325	#N/A	104.766	91.3342	121.382
cassava4.1_016470m	AT2G31570.1	glutathione peroxidase 2	299.019	200.445	300.075	208.348	238.647	243.656
cassava4.1_031583m	AT1G16030.1	heat shock protein 70B	77.7718	40.089	12.7901	13.6136	5.89253	36.5931

## Sheet: Methylation
			T200			TME3
Cassava ID	Arabidopsis Accession	Putative Annotation	12dpi	32dpi	67dpi	12dpi	32dpi	67dpi
cassava4.1_000391m	AT1G22310.2	methyl-CPG-binding domain 8	284.269	218.771	#N/A	169.283	139.456	186.536
cassava4.1_000486m	AT4G09980.1	Methyltransferase MT-A70 family protein	340.587	198.154	#N/A	232.024	214.095	186.536
cassava4.1_001382m	AT5G52230.1	methyl-CPG-binding domain protein 13	116.658	103.086	102.321	73.9872	101.155	87.4664
cassava4.1_003415m	AT1G22310.2	methyl-CPG-binding domain 8	105.931	101.941	#N/A	77.5386	77.585	82.1113
cassava4.1_005716m	AT5G01710.1	methyltransferases	640.947	933.5	1130.45	1079.03	364.355	465
cassava4.1_005964m	AT1G64600.1	methyltransferases;copper ion binding	73.7491	71.0147	#N/A	114.236	91.3342	101.747
cassava4.1_006492m	AT1G14030.1	Rubisco methyltransferase family protein	150.18	91.6319	#N/A	163.364	104.101	123.167
cassava4.1_006869m	AT1G24610.1	Rubisco methyltransferase family protein	182.361	60.7062	#N/A	127.85	235.701	207.956
cassava4.1_008414m	AT1G19340.1	Methyltransferase MT-A70 family protein	151.521	87.0503	#N/A	118.38	156.152	124.952
cassava4.1_009792m	AT1G04870.2	protein arginine methyltransferase 10	119.339	124.848	188.9	172.242	87.4058	141.017
cassava4.1_009977m	AT4G35150.1	O-methyltransferase family protein	9.38625	9.16319	#N/A	13.0217	3.92835	14.2802
cassava4.1_010187m	AT5G54160.1	O-methyltransferase 1	30.8405	19.4718	12.7901	43.8004	76.6029	44.6257
cassava4.1_010203m	AT5G54160.1	O-methyltransferase 1	79.1127	42.3798	28.5317	43.2085	43.2119	42.8407
cassava4.1_010317m	AT4G35160.1	O-methyltransferase family protein	4.02268	9.16319	#N/A	4.73518	6.87462	2.67754
cassava4.1_010653m	AT3G53140.1	O-methyltransferase family protein	115.317	90.4865	91.4983	139.688	145.349	130.307

## Sheet: Phytohormone
			T200			TME3
Cassava ID	Arabidopsis Accession	Putative Annotation	12dpi	32dpi	67dpi	12dpi	32dpi	67dpi
cassava4.1_000604m	AT1G19220.1	auxin response factor 19	167.612	134.012	#N/A	149.75	158.116	232.054
cassava4.1_000609m	AT1G19220.1	auxin response factor 19	128.726	131.721	#N/A	62.1492	113.922	149.05
cassava4.1_001105m	AT1G19850.1	Transcriptional factor B3 family protein / auxin-responsive factor AUX/IAA-related	29.4996	43.5252	#N/A	67.4763	77.585	94.6065
cassava4.1_001154m	AT5G37020.1	auxin response factor 8	866.217	411.198	#N/A	470.559	1101.9	743.465
cassava4.1_001328m	AT5G37020.1	auxin response factor 8	#N/A	#N/A	#N/A	#N/A	#N/A	#N/A
cassava4.1_001355m	AT1G19850.1	Transcriptional factor B3 family protein / auxin-responsive factor AUX/IAA-related	#N/A	#N/A	#N/A	#N/A	#N/A	#N/A
cassava4.1_001357m	AT5G37020.1	auxin response factor 8	589.993	544.065	#N/A	574.733	838.703	711.334
cassava4.1_001542m	AT5G62000.2	auxin response factor 2	724.082	607.062	#N/A	571.773	797.455	807.726
cassava4.1_001567m	AT5G62000.2	auxin response factor 2	1307.37	769.708	#N/A	862.987	992.891	937.14
cassava4.1_001769m	AT5G37020.1	auxin response factor 8	186.384	170.664	#N/A	201.837	224.898	282.035
cassava4.1_001923m	AT5G37020.1	auxin response factor 8	164.93	142.029	#N/A	134.953	197.4	247.227
cassava4.1_001979m	AT5G60450.1	auxin response factor 4	138.112	87.0503	#N/A	156.261	189.543	216.881
cassava4.1_001995m	AT5G60450.1	auxin response factor 4	195.77	159.21	#N/A	275.232	420.334	239.194
cassava4.1_002216m	AT5G62000.1	auxin response factor 2	112.635	120.267	#N/A	193.55	170.883	149.942
cassava4.1_002377m	AT5G37020.1	auxin response factor 8	#N/A	#N/A	#N/A	#N/A	#N/A	#N/A
cassava4.1_002399m	AT2G33860.1	Transcriptional factor B3 family protein / auxin-responsive factor AUX/IAA-related	33.5223	27.4896	58.0473	65.7006	79.5491	122.274
cassava4.1_002668m	AT2G28350.1	auxin response factor 10	18.7725	18.3264	#N/A	15.9812	29.4626	22.3129
cassava4.1_002772m	AT4G23980.1	auxin response factor 9	#N/A	#N/A	#N/A	#N/A	#N/A	#N/A
cassava4.1_002885m	AT2G46530.1	auxin response factor 11	84.4762	67.5785	67.8859	166.323	130.618	199.031
cassava4.1_002960m	AT4G30080.1	auxin response factor 16	68.3855	20.6172	88.5468	74.5791	90.3521	85.6814
cassava4.1_002969m	AT1G59750.2	auxin response factor 1	459.926	246.261	#N/A	274.64	342.749	377.534
cassava4.1_002980m	AT4G30080.1	auxin response factor 16	101.908	93.9227	75.7567	94.7036	138.474	83.0039
cassava4.1_003367m	AT1G70940.1	Auxin efflux carrier family protein	466.631	457.014	505.7	416.104	469.438	499.808
cassava4.1_003408m	AT5G49980.1	auxin F-box protein 5	144.816	98.5043	112.159	87.0089	146.331	116.027
cassava4.1_003444m	AT2G40940.1	ethylene response sensor 1	113.976	120.267	#N/A	85.8251	88.3879	171.363
cassava4.1_003701m	AT3G20770.1	Ethylene insensitive 3 family protein	3501.07	2214.06	#N/A	1564.39	1954.36	2333.93
cassava4.1_003807m	AT1G73590.1	Auxin efflux carrier family protein	40.2268	43.5252	29.5156	78.7224	49.1044	70.5086
cassava4.1_003815m	AT1G28130.1	Auxin-responsive GH3 family protein	5.36357	11.454	#N/A	10.0623	8.83879	11.6027
cassava4.1_003838m	AT5G54510.1	Auxin-responsive GH3 family protein	12.068	10.3086	#N/A	27.2273	21.6059	24.0979
cassava4.1_004078m	AT2G14960.1	Auxin-responsive GH3 family protein	100.567	150.047	95.4337	163.364	181.686	414.127
cassava4.1_004122m	AT1G77850.1	auxin response factor 17	142.135	164.937	162.336	84.6413	146.331	119.597
cassava4.1_004140m	AT2G23170.1	Auxin-responsive GH3 family protein	6.70446	14.8902	2.95156	9.47036	11.7851	13.3877
cassava4.1_004196m	AT4G03400.1	Auxin-responsive GH3 family protein	151.521	62.9969	125.933	51.4951	119.815	97.2841
cassava4.1_004424m	AT1G73730.1	ETHYLENE-INSENSITIVE3-like 3	117.999	71.0147	#N/A	46.168	70.7103	80.3263
cassava4.1_004446m	AT2G46370.4	Auxin-responsive GH3 family protein	356.677	355.074	629.666	156.853	219.006	321.305
cassava4.1_004520m	AT1G12820.1	auxin signaling F-box 3	402.268	207.317	#N/A	244.454	327.035	243.656
cassava4.1_004716m	AT2G28350.1	auxin response factor 10	58.9993	37.7982	#N/A	72.2115	61.8715	72.2937
cassava4.1_004899m	AT2G46370.4	Auxin-responsive GH3 family protein	89.8398	67.5785	#N/A	45.5761	79.5491	85.6814
cassava4.1_006205m	AT4G34000.2	abscisic acid responsive elements-binding factor 3	234.656	148.902	228.254	133.177	164.991	107.102
cassava4.1_006998m	AT1G77110.1	Auxin efflux carrier family protein	292.315	186.7	330.575	203.021	298.555	298.1
cassava4.1_007125m	AT3G30180.1	brassinosteroid-6-oxidase 2	32.1814	36.6528	13.7739	49.7194	118.833	43.7332
cassava4.1_007134m	AT4G15550.1	indole-3-acetate beta-D-glucosyltransferase	146.157	60.7062	57.0635	23.084	16.6955	44.6257
cassava4.1_007256m	AT1G45249.1	abscisic acid responsive elements-binding factor 2	313.769	193.572	#N/A	85.2332	69.7282	135.662
cassava4.1_007432m	AT1G71090.1	Auxin efflux carrier family protein	40.2268	41.2344	#N/A	27.2273	19.6418	8.03263
cassava4.1_007556m	AT4G03400.1	Auxin-responsive GH3 family protein	49.613	41.2344	59.0312	17.165	37.3193	26.7754
cassava4.1_007620m	AT1G71090.1	Auxin efflux carrier family protein	131.407	61.8515	85.5952	48.5356	59.9074	68.7236
cassava4.1_007644m	AT5G38970.1	brassinosteroid-6-oxidase 1	34.8632	13.7448	24.5963	32.5544	54.9969	47.3033
cassava4.1_008442m	AT5G65980.1	Auxin efflux carrier family protein	309.746	287.495	537.184	217.818	243.558	169.578
cassava4.1_009396m	AT5G35735.1	Auxin-responsive family protein	186.384	191.282	428.96	239.127	233.737	797.015
cassava4.1_008216m	AT3G30180.1	brassinosteroid-6-oxidase 2	0	18.3264	#N/A	21.9002	15.7134	5.35509
cassava4.1_008328m	AT5G01990.1	Auxin efflux carrier family protein	297.678	180.973	#N/A	243.862	254.361	348.973
cassava4.1_008764m	AT5G47530.1	Auxin-responsive family protein	10.7271	17.181	9.83853	13.0217	12.7671	23.2054
cassava4.1_008790m	AT3G17860.1	jasmonate-zim-domain protein 3	174.316	225.644	#N/A	336.79	499.883	608.695
cassava4.1_009001m	AT5G62390.1	BCL-2-associated athanogene 7	61.6811	106.522	#N/A	130.217	112.94	101.747
cassava4.1_009064m	AT3G25290.2	Auxin-responsive family protein	265.497	184.409	180.045	151.526	192.489	161.545
cassava4.1_009064m	AT3G25290.2	Auxin-responsive family protein	265.497	184.409	180.045	151.526	192.489	161.545
cassava4.1_009068m	AT5G47530.1	Auxin-responsive family protein	5.36357	6.87239	#N/A	11.838	14.7313	9.81766
cassava4.1_009349m	AT3G17860.1	jasmonate-zim-domain protein 3	211.861	348.201	390.59	452.21	331.946	282.035
cassava4.1_009396m	AT5G35735.1	Auxin-responsive family protein	186.384	191.282	428.96	239.127	233.737	797.015
cassava4.1_009438m	AT5G47530.1	Auxin-responsive family protein	12.068	26.3442	#N/A	18.9407	29.4626	15.1727
cassava4.1_009755m	AT5G65670.2	indole-3-acetic acid inducible 9	174.316	76.7417	118.062	192.959	194.453	162.438
cassava4.1_009790m	AT3G17860.1	jasmonate-zim-domain protein 3	#N/A	#N/A	#N/A	#N/A	#N/A	#N/A
cassava4.1_009838m	AT4G30080.1	auxin response factor 16	48.2721	18.3264	#N/A	42.6166	59.9074	68.7236
cassava4.1_009865m	AT3G17860.1	jasmonate-zim-domain protein 3	163.589	92.7773	#N/A	142.055	144.367	151.727
cassava4.1_009872m	AT5G65670.1	indole-3-acetic acid inducible 9	#N/A	#N/A	#N/A	#N/A	#N/A	#N/A
cassava4.1_009930m	AT2G34930.1	disease resistance family protein / LRR family protein	21.4543	26.3442	#N/A	11.2461	9.82088	9.81766
cassava4.1_010089m	AT5G65670.2	indole-3-acetic acid inducible 9	363.382	293.222	#N/A	363.425	437.029	311.488
cassava4.1_010095m	AT5G65670.2	indole-3-acetic acid inducible 9	205.157	130.575	#N/A	171.058	272.038	249.012
cassava4.1_010193m	AT1G19640.1	jasmonic acid carboxyl methyltransferase	33.5223	32.0712	#N/A	24.8597	35.3552	44.6257
cassava4.1_010402m	AT5G51810.1	gibberellin 20 oxidase 2	2.68179	6.87239	1.96771	10.0623	10.803	6.2476
cassava4.1_010688m	AT5G16530.1	Auxin efflux carrier family protein	18.7725	13.7448	36.4026	6.51087	5.89253	22.3129
cassava4.1_009349m	AT3G17860.1	jasmonate-zim-domain protein 3	211.861	348.201	390.59	452.21	331.946	282.035
cassava4.1_009438m	AT5G47530.1	Auxin-responsive family protein	12.068	26.3442	#N/A	18.9407	29.4626	15.1727
cassava4.1_009469m	AT5G62390.1	BCL-2-associated athanogene 7	50.9539	50.3976	#N/A	106.542	100.173	166.008
cassava4.1_009728m	AT5G65670.2	indole-3-acetic acid inducible 9	253.429	158.065	#N/A	269.313	263.2	301.67
cassava4.1_009790m	AT3G17860.1	jasmonate-zim-domain protein 3	#N/A	#N/A	#N/A	#N/A	#N/A	#N/A
cassava4.1_009838m	AT4G30080.1	auxin response factor 16	48.2721	18.3264	#N/A	42.6166	59.9074	68.7236
cassava4.1_009865m	AT3G17860.1	jasmonate-zim-domain protein 3	163.589	92.7773	#N/A	142.055	144.367	151.727
cassava4.1_017695m	AT3G61460.1	brassinosteroid-responsive RING-H2	17.4316	49.2522	52.1442	43.2085	20.6238	31.238
cassava4.1_017699m	AT3G61460.1	brassinosteroid-responsive RING-H2	127.385	256.569	359.106	248.597	129.636	189.213
cassava4.1_011377m	AT3G17860.1	jasmonate-zim-domain protein 3	40.2268	22.908	#N/A	15.3893	24.5522	14.2802
cassava4.1_013620m	AT1G19180.1	jasmonate-zim-domain protein 1	211.861	332.166	194.803	252.74	215.077	527.476
cassava4.1_014096m	AT1G19180.1	jasmonate-zim-domain protein 1	87.158	209.608	79.6921	275.232	252.397	485.528
cassava4.1_015456m	AT5G20900.1	jasmonate-zim-domain protein 12	272.201	589.881	451.589	384.733	274.985	340.941
cassava4.1_015933m	AT5G20900.1	jasmonate-zim-domain protein 12	352.655	397.453	328.607	349.811	396.764	514.088
cassava4.1_016821m	AT5G13220.1	jasmonate-zim-domain protein 10	14.7498	50.3976	#N/A	36.1057	28.4806	58.0134
cassava4.1_017020m	AT5G13220.1	jasmonate-zim-domain protein 10	26.8179	116.831	47.2249	37.2895	39.2835	35.7006
cassava4.1_018315m	AT1G30135.1	jasmonate-zim-domain protein 8	26.8179	72.1601	23.6125	78.7224	80.5312	148.157
cassava4.1_031135m	AT1G19180.1	jasmonate-zim-domain protein 1	6.70446	25.1988	#N/A	20.1245	22.588	42.8407

## Sheet: Sucrose
			T200			TME3
Cassava ID	Arabidopsis Accession	Putative Annotation	12dpi	32dpi	67dpi	12dpi	32dpi	67dpi
cassava4.1_001283m	AT1G73370.1	sucrose synthase 6	33.5223	72.1601	#N/A	69.8439	51.0686	44.6257
cassava4.1_001517m	AT1G23870.1	trehalose-phosphatase/synthase 9	1590.3	1273.68	#N/A	635.106	707.103	1828.76
cassava4.1_001537m	AT1G23870.1	trehalose-phosphatase/synthase 9	65.7037	385.999	161.352	124.89	57.9432	146.372
cassava4.1_001541m	AT1G60140.1	trehalose phosphate synthase	57.6584	104.231	117.079	33.7382	21.6059	33.023
cassava4.1_001558m	AT4G17770.1	trehalose phosphatase/synthase 5	57.6584	60.7062	#N/A	63.333	77.585	89.2515
cassava4.1_001591m	AT1G06410.1	trehalose-phosphatase/synthase 7	539.039	812.088	714.277	488.907	443.904	491.776
cassava4.1_001840m	AT4G02280.1	sucrose synthase 3	392.882	367.673	643.44	181.713	189.543	258.829
cassava4.1_001867m	AT3G43190.1	sucrose synthase 4	1590.3	1379.06	#N/A	1781.02	2675.21	1710.06
cassava4.1_001871m	AT3G43190.1	sucrose synthase 4	332.541	312.694	381.735	1380.31	1713.74	1185.26
cassava4.1_001874m	AT1G73370.1	sucrose synthase 6	34.8632	36.6528	31.4833	69.8439	52.0507	66.9386
cassava4.1_002238m	AT4G02280.1	sucrose synthase 3	#N/A	#N/A	#N/A	#N/A	#N/A	#N/A
cassava4.1_002319m	AT1G07110.1	fructose-2,6-bisphosphatase	968.124	1195.8	1257.36	1122.83	1035.12	723.829
cassava4.1_003800m	AT4G18240.1	starch synthase 4	223.929	197.009	#N/A	209.532	248.468	178.503
cassava4.1_004004m	AT5G13110.1	glucose-6-phosphate dehydrogenase 2	49.613	54.9792	29.5156	59.7817	36.3373	50.8733
cassava4.1_004097m	AT5G35790.1	glucose-6-phosphate dehydrogenase 1	713.355	600.189	#N/A	522.646	538.184	315.058
cassava4.1_005721m	AT5G40760.1	glucose-6-phosphate dehydrogenase 6	25.477	16.0356	#N/A	19.5326	17.6776	28.5605
cassava4.1_005745m	AT4G29130.1	hexokinase 1	24.1361	25.1988	#N/A	14.7974	26.5164	36.5931
cassava4.1_006138m	AT4G29130.1	hexokinase 1	541.721	397.453	#N/A	416.104	364.355	334.693
cassava4.1_006880m	AT1G09960.1	sucrose transporter 4	572.561	648.296	#N/A	369.344	424.262	737.217
cassava4.1_007221m	AT1G47840.1	hexokinase 3	53.6357	45.816	25.5802	78.7224	84.4596	66.9386
cassava4.1_008663m	AT5G33320.1	Glucose-6-phosphate/phosphate translocator-related	227.952	223.353	#N/A	123.115	208.203	231.161
cassava4.1_009163m	AT4G38970.1	fructose-bisphosphate aldolase 2	100.567	88.1957	68.8697	68.6601	106.066	84.7889
cassava4.1_009140m	AT4G38970.1	fructose-bisphosphate aldolase 2	2118.61	1162.58	811.679	758.221	1269.84	781.843
cassava4.1_009143m	AT4G38970.1	fructose-bisphosphate aldolase 2	4989.46	1836.07	#N/A	2838.74	2914.84	2651.66
cassava4.1_009163m	AT4G38970.1	fructose-bisphosphate aldolase 2	100.567	88.1957	68.8697	68.6601	106.066	84.7889
cassava4.1_009140m	AT4G38970.1	fructose-bisphosphate aldolase 2	2118.61	1162.58	811.679	758.221	1269.84	781.843
cassava4.1_009143m	AT4G38970.1	fructose-bisphosphate aldolase 2	4989.46	1836.07	#N/A	2838.74	2914.84	2651.66
