# Supplementary material for: Transcriptional analysis of South African cassava mosaic virus-infected susceptible and tolerant landraces of cassava highlights differences in resistance, basal defense and cell wall associated genes during infection
Source: BMC Genomics. 2014 Nov 20;15:1006. doi: 10.1186/1471-2164-15-1006 (PMC4253015; doi:10.1186/1471-2164-15-1006)
Supplement: Supplementary file 12 — Additional file 12: Comparative analyses of Kegg metabolic pathways differentially expressed in SACMV-infected Arabidopsis, cassava T200 and TME3. (XLSX 18 KB) [file 12864_2014_6706_MOESM12_ESM.xlsx]

## Sheet: Arabidopsis
Additional file 12 : KEGG pathway analysis for Arabidopsis, T200 and TME3
14dpi (26 genes of 4067 map to pathways)				24dpi (40 genes of 711 map to pathways)				36dpi (71 genes of 996 map to pathways)
	Percentage	P-value			Percentage	P-value			Percentage	P-value
Tropane, piperidine and pyridine alkaloid biosynthesis	0.007	0.014		Phenylpropanoid biosynthesis	0.013	0.00016		Phenylpropanoid biosynthesis	0.016	9.5e-08
Phenylalanine ammonia-lyase 1 (AT2G37040)				4-coumarate--CoA ligase-like 1 (AT1G62940)				4-coumarate--CoA ligase-like 1 (AT1G62940)
Phenylalanine ammonia-lyase 2 (AT3G53260)				Peroxidase 11 (AT1G68850)				4-coumarate--CoA ligase 4
Unknown (AT2G29370)				Peroxidase 21 ( AT2G37130)				Unknown (AT4G34230)
				Peroxidase 22 (AT2G38380)				Beta-galactosidase 15 (AT2G44450)
Phenylpropanoid biosynthesis	0.012	0.019		Peroxidase 4 ( AT1G14540)				Glycine-rich RNA-binding protein 7 (AT1G80820)
4-coumarate--CoA ligase 3 ( AT1G65060)				Peroxidase 49 (AT4G36430)				Peroxidase 12 (AT1G71695)
Peroxidase 39 ( AT4G11290)				Peroxidase 52 ( AT5G05340)				Peroxidase 25 (AT2G41480)
Peroxidase 71 ( AT5G64120)				Peroxidase 70 (AT5G64110)				Peroxidase 39 (AT4G11290)
Phenylalanine ammonia-lyase 1 ( AT2G37040)				Probable caffeoyl-CoA O-methyltransferase ( AT1G67990)				Peroxidase 51 ( AT4G37530)
Phenylalanine ammonia-lyase 2 ( AT3G53260)								Peroxidase 53( AT5G06720)
				Biosynthesis of phenylpropanoids	0.013	0.036		Peroxidase 54 ( AT5G06730)
Biosynthesis of phenylpropanoids	0.017	0.033		4-coumarate--CoA ligase-like 1 (AT1G62940)				Peroxidase 70 (AT5G64110)
4-coumarate--CoA ligase 3 (AT1G65060)				Unknown ( AT3G49160)				Peroxidase 64 (AT5G42180)
Unknown ( AT4G22870)				Peroxidase 11 (AT1G68850)				Phenylalanine ammonia-lyase 1 (AT2G37040)
Anthranilate phosphoribosyltransferase, chloroplastic				Peroxidase 21 ( AT2G37130)				Phenylalanine ammonia-lyase 2 (AT3G53260)
Naringenin,2-oxoglutarate 3-dioxygenase (AT3G51240)				Peroxidase 22 (AT2G38380)				Phenylalanine ammonia-lyase 4 ( AT3G10340)
Peroxidase 39 ( AT4G11290)				Peroxidase 4 ( AT1G14540)
Peroxidase 71 ( AT5G64120)				Peroxidase 49 (AT4G36430)				Biosynthesis of phenylpropanoids	0.018	0.00037
Phenylalanine ammonia-lyase 1 ( AT2G37040)				Peroxidase 52 ( AT5G05340)				3-phosphoshikimate 1-carboxyvinyltransferase, chloroplastic (AT2G45300)
Phenylalanine ammonia-lyase 2 ( AT3G53260)				Peroxidase 70 (AT5G64110)				4-coumarate--CoA ligase-like 1 (AT1G62940)
								4-coumarate--CoA ligase 4 (AT3G21230)
Phenylalanine metabolism	0.01	0.046		Phenylalanine metabolism	0.01	0.0014		Unknown ( AT2G45290)
Peroxidase 39 ( AT4G11290)				Peroxidase 11 (AT1G68850)				Unknown ( AT4G34230)
Peroxidase 71 ( AT5G64120)				Peroxidase 21 ( AT2G37130)				Unknown (AT5G28237)
Phenylalanine ammonia-lyase 1 ( AT2G37040)				Peroxidase 22 (AT2G38380)				Glycine-rich RNA-binding protein 7 (AT1G80820)
Phenylalanine ammonia-lyase 2 ( AT3G53260)				Peroxidase 4 ( AT1G14540)				Peroxidase 11 (AT1G68850)
				Peroxidase 49 (AT4G36430)				Peroxidase 21 ( AT2G37130)
Nitrogen Metabolism	0.007	0.067		Peroxidase 52 ( AT5G05340)				Peroxidase 22 (AT2G38380)
Nitrilase 1 ( AT3G44310)				Peroxidase 70 (AT5G64110)				Peroxidase 4 ( AT1G14540)
Phenylalanine ammonia-lyase 1 ( AT2G37040)								Peroxidase 49 (AT4G36430)
Phenylalanine ammonia-lyase 2 ( AT3G53260)				Methane Metabolism	0.01	0.0015		Peroxidase 52 ( AT5G05340)
				Peroxidase 11 (AT1G68850)				Peroxidase 70 (AT5G64110)
				Peroxidase 21 ( AT2G37130)				Phenylalanine ammonia-lyase 1 (AT2G37040)
				Peroxidase 22 (AT2G38380)				Phenylalanine ammonia-lyase 2 (AT3G53260)
				Peroxidase 4 ( AT1G14540)				Phenylalanine ammonia-lyase 4 ( AT3G10340)
				Peroxidase 49 (AT4G36430)
				Peroxidase 52 ( AT5G05340)				Phenylalanine metabolism	0.011	6.1e-05
				Peroxidase 70 (AT5G64110)				Peroxidase 12 (AT1G71695)
								Peroxidase 25 (AT2G41480)
								Peroxidase 39 (AT4G11290)
								Peroxidase 51 ( AT4G37530)
								Peroxidase 53( AT5G06720)
								Peroxidase 54 ( AT5G06730)
								Peroxidase 70 (AT5G64110)
								Peroxidase 64 (AT5G42180)
								Phenylalanine ammonia-lyase 1 (AT2G37040)
								Phenylalanine ammonia-lyase 2 (AT3G53260)
								Peroxidase 21 ( AT2G37130)
								Peroxidase 22 (AT2G38380)
								Peroxidase 4 ( AT1G14540)
								Peroxidase 49 (AT4G36430)
								Peroxidase 52 ( AT5G05340)
								Peroxidase 70 (AT5G64110)
								Nitrogen Metabolism	0.006	0.0061
								Nitrate reductase [NADH] 1 (AT1G77760)
								Nitrate reductase [NADH] 2 (AT1G37130)
								Nitrilase 2 ( AT3G44300)
								Phenylalanine ammonia-lyase 1 (AT2G37040)
								Phenylalanine ammonia-lyase 2 (AT3G53260)
								Phenylalanine ammonia-lyase 4 ( AT3G10340)
								Methane Metabolism	0.008	0.0073
								Peroxidase 12 (AT1G71695)
								Peroxidase 25 (AT2G41480)
								Peroxidase 39 (AT4G11290)
								Peroxidase 51 ( AT4G37530)
								Peroxidase 53( AT5G06720)
								Peroxidase 54 ( AT5G06730)
								Peroxidase 70 (AT5G64110)
								Peroxidase 64 (AT5G42180)
								Tropane, piperidine and pyridine alkaloid biosynthesis	0.004	0.013
								Unknown ( AT2G45290)
								Phenylalanine ammonia-lyase 1 (AT2G37040)
								Phenylalanine ammonia-lyase 2 (AT3G53260)
								Phenylalanine ammonia-lyase 4 ( AT3G10340)
								Glycerolipid metabolism	0.004	0.013
								Unknown (AT5G63770)
								Diacylglycerol kinase 1 ( AT5G07920)
								Monogalactosyldiacylglycerol synthase 1, chloroplastic (AT4G31780)
								Monogalactosyldiacylglycerol synthase 3, chloroplastic (AT2G11810)

## Sheet: T200
T200 KEGG pathway analysis
12dpi				32dpi and 67dpi
	Percentage	P-value			Percentage	P-value
Flavanoid Biosynthesis	0.007	0.0048		Flavanoid Biosynthesis	0.007	0.0048
Unknown AT1G59960				Unknown AT1G59960
Chalcone synthase (AT5G13930)				Chalcone synthase (AT5G13930)
Flavonoid 3'-monooxygenase (AT5G07990)				Chalcone--flavonone isomerase 1 ( AT3G55120)
Leucoanthocyanidin dioxygenase Related Genes (AT4G22880)				Flavonoid 3'-monooxygenase (AT5G07990)
				Leucoanthocyanidin reductase (AT1G61720)
				Dihydroflavonol-4-reductase (AT5G42800)
				Flavonol synthase/flavanone 3-hydroxylase (AT5G08640)
				Leucoanthocyanidin dioxygenase (AT4G22880)
				Naringenin,2-oxoglutarate 3-dioxygenase(AT3G51240)
				Probable caffeoyl-CoA O-methyltransferase (AT4G34050)
				Trans-cinnamate 4-monooxygenase (AT2G30490)
				Phenylpropanoid biosynthesis	0.011	0.0023
				4-coumarate--CoA ligase 3 ( AT1G65060)
				4-coumarate--CoA ligase-like 1 ( AT1G62940)
				Unknown AT3G50740
				Beta-galactosidase 13 ( AT5G44640)
				Beta-galactosidase 17 ( AT2G44480)
				Cytochrome P450 84A1 ( AT4G36220, AT2G34770)
				Peroxidase 24 (AT2G39040)
				Peroxidase 25 (AT2G41480)
				Peroxidase 3 (AT1G05260)
				Peroxidase 40 (AT4G16270)
				Peroxidase 5 (AT1G14550)
				Peroxidase 52 ( AT5G05340)
				Phenylalanine ammonia-lyase 1 (AT2G37040)
				Phenylalanine ammonia-lyase 2 (AT3G53260)
				Probable caffeoyl-CoA O-methyltransferase ( AT4G34050)
				Trans-cinnamate 4-monooxygenase ( AT2G30490)
				Biosynthesis of phenylpropanoids	0.019	0.0035
				4-coumarate--CoA ligase 3 (AT1G65060)
				4-coumarate--CoA ligase-like 1 ( AT1G62940)
				6-phosphofructokinase 3 (AT4G26270)
				Unknown AT1G22410
				Unknown AT5G49460
				Bifunctional 3-dehydroquinate dehydratase/shikimate dehydrogenase, chloroplastic (AT3G06350)
				Bifunctional dihydrofolate reductase-thymidylate synthase 1 (AT2G16370)
				Chalcone synthase (AT5G13930)
				Chalcone--flavonone isomerase 1 ( AT3G55120)
				Cytochrome P450 84A1 ( AT4G36220, AT2G34770)
				Flavonoid 3'-monooxygenase (AT5G07990)
				Flavonol synthase/flavanone 3-hydroxylase (AT5G08640)
				Fructose-bisphosphate aldolase (:AT2G36460)
				Leucoanthocyanidin dioxygenase ( AT4G22880)
				Leucoanthocyanidin reductase ( AT1G61720)
				Naringenin,2-oxoglutarate 3-dioxygenase ( AT3G51240)
				Peroxidase 24 (AT2G39040)
				Peroxidase 25 (AT2G41480)
				Peroxidase 3 (AT1G05260)
				Peroxidase 40 (AT4G16270)
				Peroxidase 5 (AT1G14550)
				Peroxidase 52 ( AT5G05340)
				Phenylalanine ammonia-lyase 1 (AT2G37040)
				Phenylalanine ammonia-lyase 2 (AT3G53260)
				Phospho-2-dehydro-3-deoxyheptonate aldolase 1, chloroplastic ( AT4G39980)
				Probable caffeoyl-CoA O-methyltransferase (AT4G34050)
				Pyruvate kinase (AT1G32440)
				Trans-cinnamate 4-monooxygenase (AT2G30490)
				Nitrogen Metabolism	0.006	0.016
				Unknown AT5G53460
				Calcium-transporting ATPase 1, chloroplastic ( AT3G52720)
				Carbonic anhydrase, chloroplastic (AT3G01500)
				Glutamate dehydrogenase 1 (AT5G18170)
				Glutamate dehydrogenase 2 ( AT5G07440)
				Glutamine synthetase cytosolic isozyme 1-1 ( AT5G37600)
				Phenylalanine ammonia-lyase 1 ( AT2G37040)
				Phenylalanine ammonia-lyase 2 ( AT3G53260)
				Stilbenoid, diarylheptanoid and gingerol biosynthesis	0.007	0.024
				Unknown AT1G11600
				Unknown AT3G52970
				Unknown AT4G31940
				Unknown AT5G04660
				Cytochrome P450 71B10 ( AT5G04660)
				Cytochrome P450 71B34 (AT3G26300)
				Cytochrome P450 71B35 ( AT3G26310)
				Cytochrome P450 71B36 (AT3G26320)
				Probable caffeoyl-CoA O-methyltransferase ( AT4G34050)
				Trans-cinnamate 4-monooxygenase ( AT4G34050)
				Starch and sucrose metabolism	0.008	0.024
				Unknown AT3G01180
				Unknown AT3G59850
				Unknown AT4G17090
				Alpha,alpha-trehalose-phosphate synthase [UDP-forming] 1 ( AT1G78580)
				Beta-galactosidase 13 (AT5G44640)
				Beta-galactosidase 17 (AT2G44480)
				Endoglucanase 16 (AT3G43860)
				Glucose-1-phosphate adenylyltransferase large subunit 2, chloroplastic (AT1G2768)
				Glucose-1-phosphate adenylyltransferase large subunit 2, chloroplastic ( AT1G27680)
				Glucose-1-phosphate adenylyltransferase (AT1G19920)
				Pectinesterase 4 ( AT2G47030)
				Phosphorylase (AT3G29320)
				UDP-glucuronate 4-epimerase 6 (AT3G23820)
				Pantothenate and CoA biosynthesis	0.3	0.068
				Acetolactate synthase, chloroplastic ( AT3G48560)
				Branched-chain-amino-acid aminotransferase-like protein 3, chloroplastic (AT5G57850)
				Branched-chain-amino-acid aminotransferase; Branched-chain-amino-acid aminotransferase 2, chloroplastic ( AT1G10070)
				Branched-chain-amino-acid aminotransferase; Branched-chain-amino-acid aminotransferase 5, chloroplastic ( AT1G10070)
				Branched-chain-amino-acid aminotransferase; Branched-chain-amino-acid aminotransferase 5, chloroplastic (AT5G65780)

## Sheet: TME3
TME3 KEGG pathway analysis
12dpi - no genes		32dpi				67dpi
			Percentage	P-value			Percentage	P-value
		alpha-Linolenic acid metabolism	0.02	6e-07		Starch and sucrose metabolism	0.026	0.00064
		12-oxophytodienoate reductase 2 (AT1G76690)				Unknown (AT1G12240 )
		12-oxophytodienoate reductase 3 (AT2G06050)				Unknown (AT4G25000 )
		4-coumarate--CoA ligase-like 5 (AT1G20510)				Unknown (AT5G63840 )
		Unknown AT1G17420				Beta-galactosidase 15 (AT2G44450)
		Unknown AT3G45140				Probable pectinesterase 53 (AT5G19730)
		Unknown AT4G29010				Probable pectinesterase/pectinesterase inhibitor 17 (AT2G45220)
		Allene oxide synthase, chloroplastic (AT5G42650)				UDP-glucuronate 4-epimerase 1 (AT4G30440)
		Jasmonate O-methyltransferase (AT1G19640)
		Stilbenoid, diarylheptanoid and gingerol biosynthesis	0.015	0.0084		Pentose and glucuronate interconversions	0.011	0.06
		Unknown AT4G31940				Unknown AT3G55140
		Unknown AT4G37340				Probable pectinesterase 53 (AT5G19730)
		Unknown AT4G37360				Probable pectinesterase/pectinesterase inhibitor 17 (AT2G45220)
		Unknown AT4G37370
		Cytochrome P450 71B34 (AT3G26300)
		Probable caffeoyl-CoA O-methyltransferase (: AT4G34050)
		Biosynthesis of plant hormones	0.032	0.011
		12-oxophytodienoate reductase 2 ( AT1G76690)
		12-oxophytodienoate reductase 3 ( AT2G06050)
		2-C-methyl-D-erythritol 4-phosphate cytidylyltransferase, chloroplastic (AT2G02500)
		3-hydroxy-3-methylglutaryl-coenzyme A reductase 1 ( AT1G76490)
		4-coumarate--CoA ligase-like 5 ( AT1G20510)
		Unknown AT1G17420
		Unknown AT1G25220
		Unknown AT3G45140
		Unknown AT4G29010
		Unknown AT5G28237
		Allene oxide synthase, chloroplastic (AT5G42650)
		Jasmonate O-methyltransferase (AT1G19640)
		Probable 1-deoxy-D-xylulose-5-phosphate synthase, chloroplastic (AT4G15560)
		Limonene and pinene degradation	0.012	0.044
		Unknown AT4G31940
		Cytochrome P450 71B34 (AT3G26300)
		Cytochrome P450 71B36 (AT3G26320)
