# Supplementary material for: Transcriptional analysis of South African cassava mosaic virus-infected susceptible and tolerant landraces of cassava highlights differences in resistance, basal defense and cell wall associated genes during infection
Source: BMC Genomics. 2014 Nov 20;15:1006. doi: 10.1186/1471-2164-15-1006 (PMC4253015; doi:10.1186/1471-2164-15-1006)
Supplement: Supplementary file 13 — Additional file 13: SACMV-responsive R gene homologues and histone-related genes in T200 and TME3. (XLSX 11 MB) [file 12864_2014_6706_MOESM13_ESM.xlsx]

## Sheet: Sheet1
Additional file 13: R gene analogues identified in T200 and TME3
Casaava ID	AGI Arabidopsis	Annotation	12dpi		32 dpi		67 dpi
			log2 Fold	p-value	log2 Fold	p-value	log2 Fold	p-value
T200
cassava4.1_000643m.g	AT5G56040.2	Leucine-rich receptor-like protein kinase family protein	1.68512	0.0315228	2.44743	0.0024326	2.05478	0.00775355
cassava4.1_000755m.g	AT4G20940.1	Leucine-rich receptor-like protein kinase family protein	1.98581	0.0130598	2.03262	0.0118851	2.33414	0.00247275
cassava4.1_000970m.g	AT4G20270.1	Leucine-rich receptor-like protein kinase family protein	1.66049	0.0323066	1.9461	0.0175194	2.49304	0.00202276
cassava4.1_001508m.g	AT5G65700.1	Leucine-rich receptor-like protein kinase family protein	2.08207	0.00803565	1.80693	0.0223899	2.31629	0.00295825
cassava4.1_009831m.g	AT5G18350.1	Disease resistance protein (TIR-NBS-LRR class) family	-1.98337	0.023782	-2.74965	0.000462344	-3.16828	0.000143909
cassava4.1_025993m.g	AT3G46710.1	NB-ARC domain-containing disease resistance protein	1.6796	0.0305295	1.87894	0.0194184	1.69487	0.0252342
cassava4.1_025981m.g	AT4G16960.1	Disease resistance protein (TIR-NBS-LRR class) family	-1.93153	0.0412756
cassava4.1_033556m.g	AT5G07280.1	Leucine-rich repeat transmembrane protein kinase	2.24545	0.0229479
cassava4.1_021460m.g	AT4G36180.1	Leucine-rich receptor-like protein kinase family protein	2.35962	0.00740498
cassava4.1_000950m.g	AT2G26330.1	Leucine-rich receptor-like protein kinase family protein	1.62917	0.0353218
cassava4.1_000864m.g	AT5G65700.2	Leucine-rich receptor-like protein kinase family protein	1.58773	0.0434042
cassava4.1_001508m.g	AT5G65700.1	Leucine-rich receptor-like protein kinase family protein	2.08207	0.0255046			2.08207	0.00295825
cassava4.1_001041m.g	AT3G14470.1	NB-ARC domain-containing disease resistance protein	2.39746	0.0255046
cassava4.1_003347m.g	AT1G68400.1	leucine-rich repeat transmembrane protein kinase family protein	1.85314	0.0313791			2.65442	0.00212786
cassava4.1_003365m.g	AT1G68400.1	leucine-rich repeat transmembrane protein kinase family protein	2.26233	0.0103752			2.26233	0.0468402
cassava4.1_031642m.g	AT5G17680.1	disease resistance protein (TIR-NBS-LRR class), putative			-2.75917
cassava4.1_023963m.g	AT2G34930.1	disease resistance family protein / LRR family protein			-2.71092	0.0117165
cassava4.1_024681m.g	AT2G34930.1	disease resistance family protein / LRR family protein			-1.73659	0.0209697
cassava4.1_032168m.g	AT2G20142.1	Toll-Interleukin-Resistance (TIR) domain family protein			-1.88383	0.0282477
cassava4.1_023037m.g	AT3G14460.1	LRR and NB-ARC domains-containing disease resistance protein			1.62893	0.0414919
cassava4.1_001097m.g	AT1G34420.1	leucine-rich repeat transmembrane protein kinase family protein			-1.75455	0.000669983
cassava4.1_027336m.g	AT1G05700.1	Leucine-rich repeat transmembrane protein kinase protein			-2.64053	0.046156
cassava4.1_000520m.g	AT5G46330.1	Leucine-rich receptor-like protein kinase family protein			-2.52505	0.00100742
cassava4.1_021510m.g	AT1G09970.1	Leucine-rich receptor-like protein kinase family protein			-1.93527	0.0467473
cassava4.1_001074m.g	AT2G25790.1	Leucine-rich receptor-like protein kinase family protein			1.83983	0.0334631
cassava4.1_000970m.g	AT4G20270.1	Leucine-rich receptor-like protein kinase family protein					1.66049	0.00202276
cassava4.1_025524m.g	AT1G56140.1	Leucine-rich repeat transmembrane protein kinase					2.356	0.038271
cassava4.1_006736m.g	AT1G69550.1	disease resistance protein (TIR-NBS-LRR class)			-3.93415	2.17676e-06	-4.51391	2.5516e-07
cassava4.1_000944m.g	AT4G12010.1	Disease resistance protein (TIR-NBS-LRR class) family			-2.40349	0.00158332	-3.38156	3.73888e-05
cassava4.1_000534m.g	AT5G36930.2	Disease resistance protein (TIR-NBS-LRR class) family			-2.04993	0.0113773	-2.16756	0.0123522
cassava4.1_000331m.g	AT5G17680.1	disease resistance protein (TIR-NBS-LRR class), putative			-1.80403	0.0148334	-2.20613	0.00429663
cassava4.1_001210m.g	AT3G44480.1	Disease resistance protein (TIR-NBS-LRR class) family			-3.89603	2.04149e-05	-3.88411	2.73833e-05
cassava4.1_000708m.g	AT5G56040.2	Leucine-rich receptor-like protein kinase family protein			1.946	0.0124383	1.55257	0.0368965
cassava4.1_007699m.g	AT1G69550.1	disease resistance protein (TIR-NBS-LRR class)			-3.68973	8.52232e-06	-3.83452	5.23425e-06
cassava4.1_031642m.g	AT5G17680.1	disease resistance protein (TIR-NBS-LRR class), putative			-2.75917	0.000831594	-3.88542	1.827e-05
cassava4.1_032672m.g	AT4G12010.1	Disease resistance protein (TIR-NBS-LRR class) family			-2.28132	0.00304322	-3.47964	2.49563e-05
cassava4.1_017691m.g	AT3G04220.1	Disease resistance protein (TIR-NBS-LRR class) family			-3.96304	1.78469e-06	-4.09621	3.1255e-06
cassava4.1_024247m.g	AT1G61190.1	LRR and NB-ARC domains-containing disease resistance protein			-2.43408	0.0393732	-2.69785	0.0195577
cassava4.1_001198m.g	AT1G50180.1	NB-ARC domain-containing disease resistance protein			-1.95801	0.00867027
cassava4.1_000496m.g	AT3G14470.1	NB-ARC domain-containing disease resistance protein			-1.50726	0.0439277
cassava4.1_001439m.g	AT4G26090.1	NB-ARC domain-containing disease resistance protein			1.95939	0.0326737
cassava4.1_000679m.g	AT4G26090.1	NB-ARC domain-containing disease resistance protein			1.8189	0.0480689
cassava4.1_033705m.g	AT3G07040.1	NB-ARC domain-containing disease resistance protein			3.92933	0.000803332	-3.31597	0.0277201
cassava4.1_001198m.g	AT1G50180.1	NB-ARC domain-containing disease resistance protein			-1.95801	0.00867027	-1.71452	0.0257725
cassava4.1_005344m.g	AT3G07040.1	NB-ARC domain-containing disease resistance protein			-2.64053	0.00815807	-2.46798	0.0212703
cassava4.1_025524m.g	AT1G56140.1	Leucine-rich repeat transmembrane protein kinase			2.356	0.0167637	2.01793	0.038271
cassava4.1_001097m.g	AT1G34420.1	leucine-rich repeat transmembrane protein kinase family protein			-3.28207	0.000669983	-2.0892	0.0194143
cassava4.1_001210m.g	AT3G44480.1	Disease resistance protein (TIR-NBS-LRR class) family					-3.89603	2.73833e-05
cassava4.1_009831m.g	AT5G18350.1	Disease resistance protein (TIR-NBS-LRR class) family					-1.98337	0.000143909
cassava4.1_014150m.g	AT1G12220.2	Disease resistance protein (CC-NBS-LRR class) family					-1.83977	0.00955476
cassava4.1_030651m.g	AT3G14460.1	LRR and NB-ARC domains-containing disease resistance protein					-1.85654	0.0193157
cassava4.1_000485m.g	AT3G14460.1	LRR and NB-ARC domains-containing disease resistance protein					-1.58048	0.0369266
cassava4.1_002256m.g	AT4G26090.1	NB-ARC domain-containing disease resistance protein					-2.02773	0.0185878
cassava4.1_026208m.g	AT4G26090.1	NB-ARC domain-containing disease resistance protein					-1.75455	0.0188405
cassava4.1_006209m.g	AT3G14470.1	NB-ARC domain-containing disease resistance protein					-1.79783	0.0236759
cassava4.1_033236m.g	AT3G14470.1	NB-ARC domain-containing disease resistance protein					-2.47125	0.0266005
cassava4.1_030808m.g	AT4G27220.1	NB-ARC domain-containing disease resistance protein					-1.51489	0.0270836
cassava4.1_029503m.g	AT3G14470.1	NB-ARC domain-containing disease resistance protein					-1.72296	0.0271347
cassava4.1_004875m.g	AT4G26090.1	NB-ARC domain-containing disease resistance protein					-1.62208	0.0356701
cassava4.1_032944m.g	AT3G14470.1	NB-ARC domain-containing disease resistance protein					-1.78254	0.0417833
cassava4.1_001831m.g	AT4G27220.1	NB-ARC domain-containing disease resistance protein					-1.57613	0.0435668
cassava4.1_033603m.g	AT4G27190.1	NB-ARC domain-containing disease resistance protein					-1.81007	0.0470392
cassava4.1_025258m.g	AT4G27190.1	NB-ARC domain-containing disease resistance protein					-1.70061	0.0492541
cassava4.1_025005m.g	AT3G07040.1	NB-ARC domain-containing disease resistance protein					-1.89607	0.0406886
cassava4.1_025993m.g	AT3G46710.1	NB-ARC domain-containing disease resistance protein					1.6796	0.0252342
cassava4.1_000755m.g	AT4G20940.1	Leucine-rich receptor-like protein kinase family protein					1.98581	0.00247275
cassava4.1_000887m.g	AT3G28040.1	Leucine-rich receptor-like protein kinase family protein					2.38876	0.00746657
cassava4.1_000708m.g	AT5G56040.2	Leucine-rich receptor-like protein kinase family protein					1.946	0.0368965
TME3
cassava4.1_031334m.g	AT5G17680.1	disease resistance protein (TIR-NBS-LRR class), putative			1.93438	0.0167085
cassava4.1_023684m.g	AT5G41750.2	Disease resistance protein (TIR-NBS-LRR class) family			2.59735	0.0278433
cassava4.1_013941m.g	AT3G14470.1	NB-ARC domain-containing disease resistance protein			2.62119	0.0145181
cassava4.1_033403m.g	AT4G27190.1	NB-ARC domain-containing disease resistance protein			2.90478	0.0256482	2.90478	0.0179149
cassava4.1_032577m.g	AT3G14470.1	NB-ARC domain-containing disease resistance protein			1.72168	0.0455341
cassava4.1_001509m.g	AT1G56140.1	Leucine-rich repeat transmembrane protein kinase			1.52854	0.0448838
cassava4.1_020180m.g	AT3G14840.1	Leucine-rich repeat transmembrane protein kinase			2.73485	0.0478738
cassava4.1_024681m.g	AT2G34930.1	disease resistance family protein / LRR family protein					-1.93295	0.0119151
cassava4.1_033236m.g	AT3G14470.1	NB-ARC domain-containing disease resistance protein					1.76085	0.0454257
Histone-related genes
T200 12dpi
cassava4.1_029975m.g	AT2G28740.1	histone H4	2.92353	0.0397629
cassava4.1_018866m.g	AT2G38810.2	histone H2A 8	2.2861	0.0482181
cassava4.1_019888m.g	AT1G07820.1	Histone superfamily protein	1.74066	0.043045
T200 32dpi
cassava4.1_018611m.g	AT1G08880.1	Histone superfamily protein			3.6814	0.00508838
cassava4.1_028744m.g	AT3G27360.1	Histone superfamily protein			2.48876	0.00517631
cassava4.1_026667m.g	AT1G51060.1	histone H2A 10			2.0303	0.00965231
cassava4.1_030637m.g	AT3G27360.1	Histone superfamily protein			2.33165	0.0104317
cassava4.1_019888m.g	AT1G07820.1	Histone superfamily protein			1.74066	0.0185922
cassava4.1_024615m.g	AT3G27360.1	Histone superfamily protein			1.92353	0.0400304
cassava4.1_022835m.g	AT5G10620.1	methyltransferases			-1.83943	0.038725
cassava4.1_000940m.g	AT2G27880.1	Argonaute family protein			1.66895	0.0133934
T200 67dpi
cassava4.1_018569m.g	AT5G27670.1	histone H2A 7					1.6814	0.0368965
cassava4.1_026667m.g	AT1G51060.1	histone H2A 10					2.0303	0.00877854
cassava4.1_019914m.g	AT2G28740.1	histone H4					1.5756	0.016342
cassava4.1_024615m.g	AT3G27360.1	Histone superfamily protein					1.92353	0.0176689
cassava4.1_018874m.g	AT3G27360.1	Histone superfamily protein					2.42886	0.028108
cassava4.1_019915m.g	AT1G07820.2	Histone superfamily protein					1.58249	0.0287709
cassava4.1_030637m.g	AT3G27360.1	Histone superfamily protein					2.33165	0.0400395
cassava4.1_018568m.g	AT5G27670.1	histone H2A 7					3.23092	0.0401736
cassava4.1_019911m.g	AT2G28740.1	histone H4					1.6215	0.0413754
cassava4.1_019891m.g	AT2G28740.1	histone H4					1.5913	0.0443474
TME3 67dpi
cassava4.1_029570m.g	AT5G64610.1	histone acetyltransferase of the MYST family 1					-3.17558	0.0373162
